# Supplementary material for: Linking longitudinal and cross-sectional biomarker data to understand host-pathogen dynamics: Leptospira in California sea lions (Zalophus californianus) as a case study
Source: PLoS Negl Trop Dis. 2020 Jun 29;14(6):e0008407. doi: 10.1371/journal.pntd.0008407 (PMC7351238; doi:10.1371/journal.pntd.0008407)
Supplement: S1 Data — Columns include animal ID, DataType (i.e. CLINICAL, SUBCLINICAL, STRAND, WILD), AdmitYear (i.e. the year an animal was caught–WILD–or admitted for rehabilitation—CLINICAL, SUBCLINICAL, STRAND), SampleYearMAT (year serum was collected for serum MAT), LogMAT (log2 MAT result), SampleYearChem (year serum was collected for serum chemistry analysis), RenalIndex (renal index score calculated as described in the manuscript), SampleYearPCR (year urine was collected for PCR, PCR (result of PCR analysis), SurvivalData (information whether the animal survived or died during rehabilitation; wild-caught animals were released after capture, therefore survival data was unknown–NA), DaySinceAdmission (the number of days between admission to rehabilitation and date of sample collection for analysis (MAT, PCR, serum chemistry), DaysSinceFirstMAT (the number of days since sample collection for the first MAT analysis). (XLSX) [file pntd.0008407.s003.xlsx]

## Sheet: Sheet1
ID	DataType	AdmitYear	SampleYearMAT	LogMAT	SampleYearChem	RenalIndex	SampleYearPCR	PCR	SurvivalData	DaysSinceAdmission	DaysSinceFirstMAT
1	CLINICAL	2011	2011	13	2011	7.68538	NA	NA	survived	3	3
1	CLINICAL	2011	2011	11	2011	2.07736	2011	positive	survived	14	14
1	CLINICAL	2011	2011	9	2011	1.09282	2011	positive	survived	28	28
1	CLINICAL	2011	2011	7	2011	0.487501	NA	NA	survived	41	41
2	CLINICAL	2011	2011	12	2011	6.90956	NA	NA	survived	1	1
2	CLINICAL	2011	2011	9	2011	0.323753	2011	positive	survived	15	15
2	CLINICAL	2011	2011	8	2011	0.298632	2011	positive	survived	28	28
3	CLINICAL	2011	2011	12	2011	7.30812	NA	NA	survived	4	4
3	CLINICAL	2011	2011	10	2011	1.13009	2011	positive	survived	28	28
3	CLINICAL	2011	2011	8	2011	0.638942	2011	positive	survived	42	42
3	CLINICAL	2011	2011	7	2011	1.08902	2011	positive	survived	56	56
4	CLINICAL	2011	2011	13	2011	13.674	NA	NA	survived	0	0
4	CLINICAL	2011	2011	11	2011	8.93387	2011	positive	survived	13	13
4	CLINICAL	2011	2011	9	2011	1.42901	2011	positive	survived	27	27
4	CLINICAL	2011	2011	9	2011	0.272796	2011	positive	survived	41	41
4	CLINICAL	2011	2011	8	2011	-0.0440612	2011	positive	survived	55	55
4	CLINICAL	2011	2011	8	2011	0.250715	2011	positive	survived	64	64
4	CLINICAL	2011	2011	13	NA	NA	2011	positive	survived	69	69
5	CLINICAL	2011	2011	11	2011	5.26343	NA	NA	survived	3	3
5	CLINICAL	2011	2011	10	2011	1.2234	NA	NA	survived	17	17
5	CLINICAL	2011	2011	10	2011	0.259698	2011	positive	survived	30	30
5	CLINICAL	2011	2011	9	2011	0.332444	2011	positive	survived	45	45
5	CLINICAL	2011	2011	7	2011	0.413179	2011	positive	survived	59	59
6	CLINICAL	2011	2011	11	2011	9.26611	2011	positive	survived	1	1
6	CLINICAL	2011	2011	11	2011	3.9103	2011	positive	survived	15	15
6	CLINICAL	2011	2011	10	2011	1.49069	2011	positive	survived	27	27
6	CLINICAL	2011	2011	9	2011	0.771809	2011	positive	survived	44	44
6	CLINICAL	2011	2011	8	2011	0.467289	NA	NA	survived	50	50
7	CLINICAL	2011	2011	12	2011	6.1223	NA	NA	survived	2	2
7	CLINICAL	2011	2011	11	2011	2.67396	NA	NA	survived	14	14
7	CLINICAL	2011	2011	10	2011	1.56824	NA	NA	survived	26	26
7	CLINICAL	2011	2011	10	2011	1.20025	2011	positive	survived	38	38
8	CLINICAL	2010	2010	12	2010	11.0572	NA	NA	survived	2	2
8	CLINICAL	2010	2010	12	2010	11.1635	2010	positive	survived	6	6
8	CLINICAL	2010	2010	11	2010	3.26039	2010	positive	survived	15	15
8	CLINICAL	2010	2010	10	2010	2.06604	2010	negative	survived	29	29
8	CLINICAL	2010	2010	9	2010	0.202278	2010	negative	survived	56	56
8	CLINICAL	2010	2010	8	2010	0.10857	2010	negative	survived	70	70
9	CLINICAL	2011	2011	11	2011	7.27203	NA	NA	survived	3	3
9	CLINICAL	2011	2011	10	2011	1.87455	2011	positive	survived	17	17
9	CLINICAL	2011	2011	11	2011	1.27439	2011	positive	survived	31	31
9	CLINICAL	2011	2011	8	2011	1.00836	2011	positive	survived	43	43
10	CLINICAL	2011	2011	10	2011	8.56582	NA	NA	survived	1	1
10	CLINICAL	2011	2011	10	2011	1.61342	2011	positive	survived	15	15
10	CLINICAL	2011	2011	7	2011	1.13134	2011	positive	survived	30	30
10	CLINICAL	2011	2011	7	2011	0.877856	2011	positive	survived	43	43
10	CLINICAL	2011	2011	8	2011	0.0786674	2011	positive	survived	57	57
10	CLINICAL	2011	2011	6	2011	0.432163	2011	positive	survived	71	71
10	CLINICAL	2011	2011	6	2011	0.238915	2011	positive	survived	85	85
11	CLINICAL	2011	2011	10	2011	4.14872	2011	positive	survived	18	18
11	CLINICAL	2011	2011	9	2011	2.28082	2011	positive	survived	32	32
11	CLINICAL	2011	2011	8	2011	1.16274	2011	positive	survived	46	46
11	CLINICAL	2011	2011	7	2011	0.817789	2011	negative	survived	61	61
11	CLINICAL	2011	2011	8	2011	0.548617	2011	negative	survived	71	71
12	CLINICAL	2011	2011	11	2011	6.51429	NA	NA	survived	1	1
12	CLINICAL	2011	2011	10	2011	1.40607	2011	negative	survived	18	18
12	CLINICAL	2011	2011	10	2011	0.507491	2011	positive	survived	32	32
12	CLINICAL	2011	2011	9	2011	2.93438	2011	negative	survived	47	47
12	CLINICAL	2011	2011	9	2011	0.315666	2011	negative	survived	61	61
12	CLINICAL	2011	2011	8	2011	0.832708	NA	NA	survived	71	71
12	CLINICAL	2011	2011	7	2011	0.578408	NA	NA	survived	87	87
13	CLINICAL	2010	2010	11	2010	4.41221	2010	positive	survived	2	2
13	CLINICAL	2010	2010	10	2010	1.68091	NA	NA	survived	15	15
13	CLINICAL	2010	2010	10	NA	NA	NA	NA	survived	18	18
13	CLINICAL	2010	2010	8	2010	-0.186248	2010	negative	survived	31	31
13	CLINICAL	2010	2010	9	2010	-0.270164	2010	positive	survived	43	43
13	CLINICAL	2010	2010	8	2010	1.28737	2010	positive	survived	55	55
13	CLINICAL	2010	2010	9	2010	-0.157616	2010	positive	survived	69	69
SUB1	SUBCLINICAL	2011	2011	7	2011	-0.109097	2011	NA	survived	69	0
SUB1	SUBCLINICAL	2011	2011	7	NA	NA	NA	NA	survived	98	29
SUB1	SUBCLINICAL	2011	2011	4	NA	NA	2011	positive	survived	131	62
SUB1	SUBCLINICAL	2011	2012	4	2012	-0.389639	2012	negative	survived	152	83
SUB1	SUBCLINICAL	2011	2012	4	2012	-0.440112	2012	negative	survived	165	96
SUB1	SUBCLINICAL	2011	2012	3	2012	-0.42809	2012	negative	survived	180	111
SUB1	SUBCLINICAL	2011	2012	2	2012	-0.488261	2012	negative	survived	342	273
SUB1	SUBCLINICAL	2011	2012	2	2012	-0.678381	2012	negative	survived	351	282
SUB1	SUBCLINICAL	2011	2012	2	2012	-0.622394	2012	negative	survived	357	288
SUB1	SUBCLINICAL	2011	2012	2	2012	-0.674249	2012	negative	survived	364	295
SUB1	SUBCLINICAL	2011	2012	2	2012	-0.820723	2012	negative	survived	414	345
SUB1	SUBCLINICAL	2011	2012	1	2012	-0.644094	2012	negative	survived	478	409
SUB1	SUBCLINICAL	2011	2013	2	2013	0.137821	2013	negative	survived	706	637
SUB1	SUBCLINICAL	2011	2014	1	2014	-0.18225	2014	negative	survived	981	912
SUB1	SUBCLINICAL	2011	2014	1	2014	0.749328	2014	negative	survived	1128	1059
SUB1	SUBCLINICAL	2011	2015	1	NA	NA	2015	negative	survived	1405	1336
SUB2	SUBCLINICAL	2011	2011	10	2011	-0.487418	NA	NA	survived	51	0
SUB2	SUBCLINICAL	2011	2011	9	NA	NA	NA	NA	survived	75	6
SUB2	SUBCLINICAL	2011	2011	7	NA	NA	NA	NA	survived	87	18
SUB2	SUBCLINICAL	2011	2012	5	NA	NA	NA	NA	survived	149	218
SUB2	SUBCLINICAL	2011	2012	5	2012	0.453476	NA	NA	survived	250	199
SUB2	SUBCLINICAL	2011	2012	4	2012	-0.180278	2012	negative	survived	319	268
SUB2	SUBCLINICAL	2011	2012	3	2012	-0.737788	2012	negative	survived	328	277
SUB2	SUBCLINICAL	2011	2012	4	2012	-0.690208	2012	negative	survived	334	283
SUB2	SUBCLINICAL	2011	2012	4	2012	-1.04064	2012	negative	survived	341	290
SUB2	SUBCLINICAL	2011	2012	4	2012	-0.787421	2012	negative	survived	391	340
SUB2	SUBCLINICAL	2011	2013	3	2013	-0.880907	2013	negative	survived	496	445
SUB2	SUBCLINICAL	2011	2013	3	2013	-0.523842	2013	negative	survived	622	571
SUB2	SUBCLINICAL	2011	2013	3	2013	-0.469841	2013	negative	survived	696	645
SUB2	SUBCLINICAL	2011	2013	3	2013	-0.789327	2013	negative	survived	714	663
SUB2	SUBCLINICAL	2011	2013	3	2013	-0.410549	2013	negative	survived	830	779
SUB2	SUBCLINICAL	2011	2014	2	2014	-0.433025	2014	negative	survived	860	809
SUB2	SUBCLINICAL	2011	2014	2	2014	-0.273742	2014	negative	survived	956	905
SUB2	SUBCLINICAL	2011	2014	3	2014	-0.0845818	2014	negative	survived	1075	1024
SUB2	SUBCLINICAL	2011	2014	2	2014	-0.0359105	NA	NA	survived	1165	1114
SUB2	SUBCLINICAL	2011	2015	2	NA	NA	NA	NA	survived	1384	1333
CSL-10000	STRAND	2011	2011	11	2011	5.17345	NA	NA	survived	2	2
CSL-10001	STRAND	2011	2011	11	2011	3.66292	NA	NA	survived	2	2
CSL-10002	STRAND	2011	2011	12	2011	7.45202	NA	NA	died	2	2
CSL-10005	STRAND	2011	2011	11	2011	5.45991	NA	NA	survived	2	2
CSL-10008	STRAND	2011	2011	10	2011	8.79964	NA	NA	died	2	2
CSL-10009	STRAND	2011	2011	12	2011	2.02205	NA	NA	survived	1	1
CSL-10011	STRAND	2011	2011	7	2011	-1.07025	NA	NA	survived	1	1
CSL-10013	STRAND	2011	2011	11	2011	2.7953	NA	NA	survived	4	4
CSL-10014	STRAND	2011	2011	9	2011	13.1237	NA	NA	died	1	1
CSL-10017	STRAND	2011	2011	11	2011	3.16289	NA	NA	died	1	1
CSL-10018	STRAND	2011	2011	0	2011	-1.81681	NA	NA	survived	3	3
CSL-10019	STRAND	2011	2011	13	2011	11.6399	NA	NA	died	1	1
CSL-10020	STRAND	2011	2011	12	2011	5.97369	NA	NA	died	3	3
CSL-10023	STRAND	2011	2011	10	2011	3.99974	NA	NA	survived	1	1
CSL-10025	STRAND	2011	2011	0	2011	-0.808301	NA	NA	died	3	3
CSL-10028	STRAND	2011	2011	0	2011	3.54247	2011	negative	died	2	2
CSL-10029	STRAND	2011	2011	14	2011	11.0214	2011	positive	died	3	3
CSL-10031	STRAND	2011	2011	12	2011	3.43881	NA	NA	survived	1	1
CSL-10032	STRAND	2011	2011	4	2011	-0.7762	2011	negative	died	1	1
CSL-10033	STRAND	2011	2011	11	2011	15.0192	NA	NA	died	1	1
CSL-10035	STRAND	2011	2011	0	2011	-0.986233	2011	negative	survived	2	2
CSL-10039	STRAND	2011	2011	12	2011	15.921	2011	positive	died	2	2
CSL-10041	STRAND	2011	2011	11	2011	3.85973	NA	NA	survived	1	1
CSL-10041	STRAND	2011	2011	10	2011	0.830552	2011	positive	survived	15	15
CSL-10042	STRAND	2011	2011	11	2011	7.81135	NA	NA	died	1	1
CSL-10042	STRAND	2011	2011	11	2011	7.03534	2011	positive	died	15	15
CSL-10042	STRAND	2011	2011	11	2011	6.38373	2011	positive	died	16	16
CSL-10043	STRAND	2011	2011	11	2011	0.742906	NA	NA	survived	2	2
CSL-10047	STRAND	2011	2011	0	2011	-0.583544	NA	NA	died	1	1
CSL-10047	STRAND	2011	2011	0	2011	-0.218079	NA	NA	survived	1	1
CSL-10048	STRAND	2011	2011	9	2011	1.3486	NA	NA	survived	3	3
CSL-10048	STRAND	2011	2011	8	2011	1.91534	NA	NA	survived	31	31
CSL-10051	STRAND	2011	2011	11	2011	0.456681	NA	NA	survived	9	9
CSL-10051	STRAND	2011	2011	9	2011	0.964856	NA	NA	survived	30	30
CSL-10053	STRAND	2011	2011	10	2011	4.5966	NA	NA	survived	2	2
CSL-10053	STRAND	2011	2011	9	2011	1.78293	NA	NA	survived	29	29
CSL-10057	STRAND	2011	2011	0	2011	-1.36866	NA	NA	survived	2	2
CSL-10059	STRAND	2011	2011	12	2011	4.79349	NA	NA	survived	1	1
CSL-10059	STRAND	2011	2011	10	2011	1.83953	NA	NA	survived	19	19
CSL-10059	STRAND	2011	2011	9	2011	1.98214	NA	NA	survived	30	30
CSL-10063	STRAND	2011	2011	13	2011	9.03373	2011	positive	died	9	9
CSL-10065	STRAND	2011	2011	12	2011	8.87431	NA	NA	died	3	3
CSL-10066	STRAND	2011	2011	13	2011	8.98867	NA	NA	died	5	5
CSL-10067	STRAND	2011	2011	13	2011	6.8627	NA	NA	died	2	2
CSL-10068	STRAND	2011	2011	11	2011	1.69454	NA	NA	survived	14	14
CSL-10069	STRAND	2011	2011	11	2011	3.76437	NA	NA	survived	3	3
CSL-10069	STRAND	2011	2011	8	2011	1.78424	2011	positive	survived	22	22
CSL-10070	STRAND	2011	2011	9	2011	1.1296	NA	NA	survived	2	2
CSL-10070	STRAND	2011	2011	12	2011	4.1262	NA	NA	survived	2	2
CSL-10070	STRAND	2011	2011	9	2011	0.626135	NA	NA	survived	6	6
CSL-10070	STRAND	2011	2011	9	2011	3.41488	NA	NA	survived	15	15
CSL-10070	STRAND	2011	2011	8	2011	1.27963	NA	NA	survived	21	21
CSL-10070	STRAND	2011	2011	10	2011	1.11933	NA	NA	survived	23	23
CSL-10071	STRAND	2011	2011	12	2011	9.99828	NA	NA	died	1	1
CSL-10072	STRAND	2011	2011	0	2011	-0.737015	NA	NA	survived	1	1
CSL-10072	STRAND	2011	2011	0	2011	-0.552767	NA	NA	survived	17	17
CSL-10073	STRAND	2011	2011	10	2011	1.28592	NA	NA	survived	13	13
CSL-10074	STRAND	2011	2011	0	2011	1.42868	2011	negative	died	2	2
CSL-10076	STRAND	2011	2011	10	2011	10.377	NA	NA	died	1	1
CSL-10077	STRAND	2011	2011	10	2011	1.47548	NA	NA	survived	2	2
CSL-10077	STRAND	2011	2011	6	2011	1.40298	NA	NA	survived	37	37
CSL-10078	STRAND	2011	2011	12	2011	5.66792	2011	positive	died	13	13
CSL-10080	STRAND	2011	2011	0	2011	-1.27692	NA	NA	survived	2	2
CSL-10081	STRAND	2011	2011	12	2011	3.93121	NA	NA	survived	3	3
CSL-10081	STRAND	2011	2011	9	2011	0.343269	2011	negative	survived	22	22
CSL-10082	STRAND	2011	2011	11	2011	7.80011	NA	NA	died	1	1
CSL-10083	STRAND	2011	2011	11	2011	6.75136	2011	positive	died	2	2
CSL-10085	STRAND	2011	2011	11	2011	1.14705	NA	NA	survived	3	3
CSL-10086	STRAND	2011	2011	11	2011	8.28893	NA	NA	died	1	1
CSL-10087	STRAND	2011	2011	13	2011	16.2341	2011	positive	died	0	0
CSL-10088	STRAND	2011	2011	11	2011	0.498503	NA	NA	survived	2	2
CSL-10089	STRAND	2011	2011	0	2011	-0.670174	NA	NA	survived	26	26
CSL-10092	STRAND	2011	2011	0	2011	0.218494	NA	NA	survived	1	1
CSL-10092	STRAND	2011	2011	0	2011	0.0596994	NA	NA	survived	35	35
CSL-10093	STRAND	2011	2011	15	2011	8.35448	NA	NA	died	1	1
CSL-10094	STRAND	2011	2011	11	2011	13.407	NA	NA	died	1	1
CSL-10096	STRAND	2011	2011	11	2011	3.33558	NA	NA	survived	1	1
CSL-10096	STRAND	2011	2011	11	2011	1.27865	NA	NA	survived	15	15
CSL-10097	STRAND	2011	2011	10	2011	12.8527	NA	NA	died	2	2
CSL-10101	STRAND	2011	2011	12	2011	13.1958	NA	NA	died	1	1
CSL-10102	STRAND	2011	2011	11	2011	4.3584	2011	positive	survived	2	2
CSL-10103	STRAND	2011	2011	6	2011	-0.219179	2011	negative	died	2	2
CSL-10104	STRAND	2011	2011	0	2011	5.08824	NA	NA	survived	1	1
CSL-10105	STRAND	2011	2011	12	2011	1.30618	NA	NA	survived	1	1
CSL-10105	STRAND	2011	2011	9	2011	0.403316	2011	positive	survived	15	15
CSL-10107	STRAND	2011	2011	11	2011	6.87837	NA	NA	died	2	2
CSL-10108	STRAND	2011	2011	11	2011	0.612583	NA	NA	survived	2	2
CSL-10110	STRAND	2011	2011	11	2011	0.785996	NA	NA	survived	4	4
CSL-10110	STRAND	2011	2011	8	2011	1.19805	NA	NA	survived	28	28
CSL-10111	STRAND	2011	2011	10	2011	11.925	2011	positive	died	2	2
CSL-10112	STRAND	2011	2011	11	2011	2.75735	NA	NA	survived	1	1
CSL-10113	STRAND	2011	2011	10	2011	11.208	2011	positive	died	2	2
CSL-10114	STRAND	2011	2011	12	2011	12.2897	NA	NA	died	1	1
CSL-10115	STRAND	2011	2011	0	2011	7.04322	2011	negative	died	1	1
CSL-10115	STRAND	2011	2011	0	2011	4.44597	2011	negative	died	5	5
CSL-10116	STRAND	2011	2011	11	2011	10.5986	2011	positive	died	3	3
CSL-10117	STRAND	2011	2011	9	2011	2.65145	NA	NA	survived	2	2
CSL-10117	STRAND	2011	2011	8	2011	1.40489	NA	NA	survived	38	38
CSL-10118	STRAND	2011	2011	7	2011	2.16859	2011	positive	died	1	1
CSL-10119	STRAND	2011	2011	10	2011	11.7583	NA	NA	died	3	3
CSL-10120	STRAND	2011	2011	10	2011	10.4263	2011	positive	died	1	1
CSL-10122	STRAND	2011	2011	12	2011	7.19343	NA	NA	died	4	4
CSL-10123	STRAND	2011	2011	11	2011	4.36855	NA	NA	survived	1	1
CSL-10123	STRAND	2011	2011	10	2011	2.26218	NA	NA	survived	15	15
CSL-10125	STRAND	2011	2011	11	2011	12.2092	2011	positive	died	2	2
CSL-10126	STRAND	2011	2011	11	2011	3.02552	NA	NA	survived	1	1
CSL-10127	STRAND	2011	2011	0	2011	1.51143	2011	positive	died	1	1
CSL-10128	STRAND	2011	2011	12	2011	3.37553	NA	NA	survived	4	4
CSL-10130	STRAND	2011	2011	11	2011	3.04651	NA	NA	survived	1	1
CSL-10132	STRAND	2011	2011	12	2011	11.3404	2011	positive	survived	2	2
CSL-10133	STRAND	2011	2011	9	2011	3.28123	NA	NA	died	2	2
CSL-10133	STRAND	2011	2011	7	2011	-0.394921	NA	NA	died	28	28
CSL-10134	STRAND	2011	2011	10	2011	8.44661	NA	NA	survived	2	2
CSL-10135	STRAND	2011	2011	11	2011	2.867	NA	NA	survived	3	3
CSL-10136	STRAND	2011	2011	5	2011	5.26527	2011	negative	died	0	0
CSL-10141	STRAND	2011	2011	11	2011	5.98513	NA	NA	survived	3	3
CSL-10142	STRAND	2011	2011	11	2011	6.02355	NA	NA	died	1	1
CSL-10143	STRAND	2011	2011	11	2011	12.165	2011	positive	died	3	3
CSL-10144	STRAND	2011	2011	12	2011	15.8729	2011	positive	died	1	1
CSL-10145	STRAND	2011	2011	12	2011	1.48605	NA	NA	survived	2	2
CSL-10146	STRAND	2011	2011	11	2011	8.02521	NA	NA	died	1	1
CSL-10148	STRAND	2011	2011	12	2011	14.3094	2011	positive	died	1	1
CSL-10150	STRAND	2011	2011	14	2011	13.666	NA	NA	died	2	2
CSL-10151	STRAND	2011	2011	11	2011	2.76357	NA	NA	survived	2	2
CSL-10151	STRAND	2011	2011	9	2011	1.02222	NA	NA	survived	22	22
CSL-10153	STRAND	2011	2011	11	2011	14.2962	2011	positive	died	3	3
CSL-10154	STRAND	2011	2011	11	2011	2.8966	NA	NA	survived	1	1
CSL-10155	STRAND	2011	2011	11	2011	3.95224	NA	NA	survived	1	1
CSL-10156	STRAND	2011	2011	12	2011	2.36812	NA	NA	survived	4	4
CSL-10158	STRAND	2011	2011	0	2011	14.7892	2011	positive	died	1	1
CSL-10159	STRAND	2011	2011	11	2011	15.506	NA	NA	died	2	2
CSL-10160	STRAND	2011	2011	10	2011	11.7647	2011	negative	died	2	2
CSL-10163	STRAND	2011	2011	12	2011	5.18149	NA	NA	survived	2	2
CSL-10164	STRAND	2011	2011	0	2011	-0.722239	NA	NA	survived	2	2
CSL-10166	STRAND	2011	2011	11	2011	12.0639	2011	positive	died	1	1
CSL-10167	STRAND	2011	2011	12	2011	6.30881	NA	NA	died	1	1
CSL-10168	STRAND	2011	2011	0	2011	-0.741848	2011	negative	survived	1	1
CSL-10169	STRAND	2011	2011	12	2011	14.0967	2011	positive	died	0	0
CSL-10170	STRAND	2011	2011	0	2011	-1.44772	NA	NA	survived	2	2
CSL-10171	STRAND	2011	2011	12	2011	1.25695	NA	NA	survived	2	2
CSL-10172	STRAND	2011	2011	12	2011	10.5355	2011	positive	died	1	1
CSL-10173	STRAND	2011	2011	0	2011	4.27113	NA	NA	died	1	1
CSL-10175	STRAND	2011	2011	11	2011	0.793233	NA	NA	survived	4	4
CSL-10176	STRAND	2011	2011	12	2011	5.83806	NA	NA	survived	4	4
CSL-10179	STRAND	2011	2011	12	2011	3.95477	NA	NA	survived	2	2
CSL-10181	STRAND	2011	2011	11	2011	2.23206	2011	positive	died	2	2
CSL-10182	STRAND	2011	2011	11	2011	9.98958	NA	NA	died	8	8
CSL-10183	STRAND	2011	2011	12	2011	1.63155	2011	positive	survived	2	2
CSL-10185	STRAND	2011	2011	8	2011	0.831481	NA	NA	survived	1	1
CSL-10186	STRAND	2011	2011	11	2011	3.75544	NA	NA	survived	0	0
CSL-10187	STRAND	2011	2011	0	2011	-1.20679	NA	NA	died	0	0
CSL-10189	STRAND	2011	2011	12	2011	12.8305	NA	NA	died	1	1
CSL-10193	STRAND	2011	2011	12	2011	5.50657	NA	NA	survived	2	2
CSL-10194	STRAND	2011	2011	11	2011	3.48755	NA	NA	survived	1	1
CSL-10195	STRAND	2011	2011	13	2011	8.07788	NA	NA	died	1	1
CSL-10196	STRAND	2011	2011	12	2011	3.62937	NA	NA	survived	3	3
CSL-10197	STRAND	2011	2011	13	2011	1.22616	NA	NA	survived	3	3
CSL-10198	STRAND	2011	2011	12	2011	2.05476	NA	NA	survived	6	6
CSL-10200	STRAND	2011	2011	13	2011	12.7909	2011	positive	died	1	1
CSL-10203	STRAND	2011	2011	0	2011	3.69264	2011	negative	died	1	1
CSL-10208	STRAND	2011	2011	12	2011	14.1986	NA	NA	died	2	2
CSL-10209	STRAND	2011	2011	12	2011	2.09372	NA	NA	survived	3	3
CSL-10211	STRAND	2011	2011	13	2011	3.66447	NA	NA	survived	2	2
CSL-10211	STRAND	2011	2011	9	2011	0.721259	2011	positive	survived	25	25
CSL-10213	STRAND	2011	2011	12	2011	11.1043	NA	NA	died	1	1
CSL-10214	STRAND	2011	2011	11	2011	12.2678	NA	NA	died	2	2
CSL-10215	STRAND	2011	2011	11	2011	4.10694	NA	NA	survived	3	3
CSL-10216	STRAND	2011	2011	1	2011	0.214614	NA	NA	survived	2	2
CSL-10217	STRAND	2011	2011	10	2011	0.0200791	NA	NA	survived	1	1
CSL-10218	STRAND	2011	2011	12	2011	0.176893	NA	NA	survived	0	0
CSL-10219	STRAND	2011	2011	12	2011	9.59562	NA	NA	died	0	0
CSL-10220	STRAND	2011	2011	12	2011	2.27734	NA	NA	died	0	0
CSL-10223	STRAND	2011	2011	12	2011	15.8619	2011	positive	died	-1	-1
CSL-10224	STRAND	2011	2011	13	2011	1.34829	NA	NA	survived	2	2
CSL-10224	STRAND	2011	2011	9	2011	0.967962	NA	NA	survived	21	21
CSL-10225	STRAND	2011	2011	4	2011	4.00989	NA	NA	died	1	1
CSL-10226	STRAND	2011	2011	0	2011	0.35387	NA	NA	survived	1	1
CSL-10227	STRAND	2011	2011	0	2011	0.00591838	2011	negative	died	1	1
CSL-10228	STRAND	2011	2011	13	2011	13.3649	2011	positive	died	1	1
CSL-10228	STRAND	2011	2011	13	2011	13.3649	2011	negative	died	1	1
CSL-10231	STRAND	2011	2011	12	2011	2.58889	NA	NA	survived	3	3
CSL-10234	STRAND	2011	2011	9	2011	-0.0795496	NA	NA	survived	2	2
CSL-10242	STRAND	2011	2011	10	2011	-0.247704	NA	NA	survived	2	2
CSL-10245	STRAND	2011	2011	11	2011	8.57043	2011	positive	died	5	5
CSL-10248	STRAND	2011	2011	11	2011	7.10929	NA	NA	died	8	8
CSL-10249	STRAND	2011	2011	10	2011	2.70115	NA	NA	survived	6	6
CSL-10250	STRAND	2011	2011	11	2011	1.33867	NA	NA	survived	4	4
CSL-10251	STRAND	2011	2011	11	2011	0.94708	NA	NA	survived	3	3
CSL-10252	STRAND	2011	2011	11	2011	13.7073	2011	positive	died	1	1
CSL-10258	STRAND	2011	2011	12	2011	9.87914	NA	NA	died	2	2
CSL-10261	STRAND	2011	2011	11	2011	5.78671	NA	NA	died	2	2
CSL-10263	STRAND	2012	2012	11	2012	14.5433	NA	NA	died	3	3
CSL-10264	STRAND	2012	2012	0	2012	-0.474415	NA	NA	died	3	3
CSL-10266	STRAND	2012	2012	0	2012	-0.997796	NA	NA	survived	2	2
CSL-10267	STRAND	2012	2012	12	2012	13.9752	2012	positive	died	1	1
CSL-10274	STRAND	2012	2012	0	2012	0.00126463	NA	NA	survived	3	3
CSL-10281	STRAND	2012	2012	3	2012	15.2688	2012	negative	died	2	2
CSL-10282	STRAND	2012	2012	2	2012	-1.66581	NA	NA	survived	1	1
CSL-10299	STRAND	2012	2012	0	2012	0.416668	2012	positive	survived	2	2
CSL-10334	STRAND	2012	2012	0	2012	-0.784581	NA	NA	survived	1	1
CSL-10338	STRAND	2012	2012	0	2012	-2.00867	2012	negative	died	1	1
CSL-10345	STRAND	2012	2012	9	2012	3.45962	2012	positive	died	9	9
CSL-10351	STRAND	2012	2012	0	2012	-2.02102	NA	NA	survived	2	2
CSL-10358	STRAND	2012	2012	0	2012	0.411147	2012	negative	died	2	2
CSL-10362	STRAND	2012	2012	0	2012	1.68269	2012	negative	died	1	1
CSL-10377	STRAND	2012	2012	10	2012	1.23166	NA	NA	survived	15	15
CSL-10381	STRAND	2012	2012	0	2012	-0.74225	NA	NA	survived	3	3
CSL-10385	STRAND	2012	2012	0	2012	-1.09179	NA	NA	survived	3	3
CSL-10388	STRAND	2012	2012	10	2012	2.12769	NA	NA	survived	16	16
CSL-10389	STRAND	2012	2012	0	2012	-0.199186	2012	negative	died	3	3
CSL-10392	STRAND	2012	2012	0	2012	0.404027	NA	NA	survived	35	35
CSL-10393	STRAND	2012	2012	1	2012	2.17178	2012	negative	died	1	1
CSL-10394	STRAND	2012	2012	1	2012	-0.953091	NA	NA	survived	2	2
CSL-10398	STRAND	2012	2012	0	2012	0.513768	NA	NA	survived	34	34
CSL-10399	STRAND	2012	2012	3	2012	0.855943	2012	negative	survived	3	3
CSL-10399	STRAND	2014	2014	0	2014	1.65107	2014	negative	died	9	9
CSL-10400	STRAND	2012	2012	0	2012	0.13507	NA	NA	survived	30	30
CSL-10404	STRAND	2012	2012	0	2012	0.0456916	NA	NA	survived	4	4
CSL-10407	STRAND	2012	2012	11	2012	1.30191	NA	NA	survived	11	11
CSL-10408	STRAND	2012	2012	0	2012	0.360158	NA	NA	survived	19	19
CSL-10411	STRAND	2012	2012	9	2012	1.45216	NA	NA	survived	22	22
CSL-10412	STRAND	2012	2012	0	2012	-0.9908	2012	negative	survived	3	3
CSL-10413	STRAND	2012	2012	10	2012	2.79676	NA	NA	survived	9	9
CSL-10414	STRAND	2012	2012	9	2012	1.73497	NA	NA	survived	15	15
CSL-10416	STRAND	2012	2012	0	2012	0.710866	NA	NA	survived	26	26
CSL-10417	STRAND	2012	2012	8	2012	0.392473	NA	NA	survived	26	26
CSL-10418	STRAND	2012	2012	0	2012	-1.4655	2012	negative	died	1	1
CSL-10420	STRAND	2012	2012	11	2012	1.44058	NA	NA	survived	10	10
CSL-10421	STRAND	2012	2012	0	2012	0.704616	NA	NA	died	2	2
CSL-10423	STRAND	2012	2012	13	2012	5.10973	NA	NA	survived	3	3
CSL-10426	STRAND	2012	2012	0	2012	0.842975	NA	NA	survived	31	31
CSL-10427	STRAND	2012	2012	14	2012	14.5231	2012	positive	died	2	2
CSL-10433	STRAND	2012	2012	0	2012	1.66174	NA	NA	survived	26	26
CSL-10434	STRAND	2012	2012	13	2012	2.81484	NA	NA	survived	3	3
CSL-10435	STRAND	2012	2012	2	2012	4.92928	NA	NA	died	0	0
CSL-10437	STRAND	2012	2012	9	2012	1.336	NA	NA	survived	21	21
CSL-10440	STRAND	2012	2012	10	2012	3.04288	NA	NA	survived	0	0
CSL-10441	STRAND	2012	2012	0	2012	-0.116035	NA	NA	survived	3	3
CSL-10444	STRAND	2012	2012	9	2012	0.469314	NA	NA	survived	9	9
CSL-10445	STRAND	2012	2012	0	2012	-0.927659	2012	negative	survived	1	1
CSL-10446	STRAND	2012	2012	0	2012	1.60143	NA	NA	survived	25	25
CSL-10447	STRAND	2012	2012	0	2012	14.9667	NA	NA	survived	1	1
CSL-10448	STRAND	2012	2012	11	2012	1.56267	2012	negative	died	0	0
CSL-10451	STRAND	2012	2012	0	2012	0.686396	NA	NA	survived	5	5
CSL-10454	STRAND	2012	2012	0	2012	1.45739	NA	NA	survived	1	1
CSL-10455	STRAND	2012	2012	10	2012	10.4879	NA	NA	survived	3	3
CSL-10456	STRAND	2012	2012	10	2012	10.8693	NA	NA	died	2	2
CSL-10457	STRAND	2012	2012	0	2012	1.70797	NA	NA	survived	1	1
CSL-10460	STRAND	2012	2012	0	2012	1.73064	NA	NA	survived	2	2
CSL-10461	STRAND	2012	2012	0	2012	0.629963	NA	NA	survived	10	10
CSL-10464	STRAND	2012	2012	10	2012	0.570937	NA	NA	survived	12	12
CSL-10465	STRAND	2012	2012	0	2012	0.477773	NA	NA	survived	1	1
CSL-10468	STRAND	2012	2012	0	2012	2.58709	2012	negative	died	1	1
CSL-10472	STRAND	2012	2012	0	2012	-0.978169	NA	NA	survived	4	4
CSL-10473	STRAND	2012	2012	0	2012	3.23099	NA	NA	died	1	1
CSL-10474	STRAND	2012	2012	2	2012	0.899754	NA	NA	survived	2	2
CSL-10477	STRAND	2012	2012	0	2012	0.697257	NA	NA	survived	2	2
CSL-10485	STRAND	2012	2012	0	2012	-0.0437724	2012	negative	died	0	0
CSL-10486	STRAND	2012	2012	0	2012	-0.650069	NA	NA	survived	1	1
CSL-10491	STRAND	2012	2012	0	2012	-0.825543	NA	NA	survived	1	1
CSL-10496	STRAND	2013	2013	7	2013	-0.382068	NA	NA	survived	2	2
CSL-10496	STRAND	2013	2013	6	2013	0.664741	2013	negative	survived	16	16
CSL-10497	STRAND	2013	2013	0	2013	-2.46268	NA	NA	died	1	1
CSL-10500	STRAND	2013	2013	0	2013	0.373116	2013	negative	survived	2	2
CSL-10501	STRAND	2013	2013	0	2013	-0.820076	NA	NA	survived	1	1
CSL-10504	STRAND	2013	2013	3	2013	0.384348	2013	negative	survived	10	10
CSL-10506	STRAND	2013	2013	0	2013	0.496288	NA	NA	survived	9	9
CSL-10522	STRAND	2013	2013	0	2013	-0.0917321	NA	NA	survived	1	1
CSL-10530	STRAND	2013	2013	0	2013	1.19403	NA	NA	survived	9	9
CSL-10531	STRAND	2013	2013	0	2013	-0.280977	NA	NA	survived	10	10
CSL-10544	STRAND	2013	2013	8	2013	0.0932053	NA	NA	survived	17	17
CSL-10609	STRAND	2013	2013	0	2013	0.609728	NA	NA	survived	11	11
CSL-10632	STRAND	2013	2013	0	2013	0.232812	NA	NA	survived	1	1
CSL-10635	STRAND	2013	2013	0	2013	-0.867859	NA	NA	survived	1	1
CSL-10635	STRAND	2013	2013	0	2013	0.889812	2013	negative	survived	15	15
CSL-10638	STRAND	2013	2013	5	2013	-0.0960157	2013	negative	died	3	3
CSL-10639	STRAND	2013	2013	5	2013	5.12379	2013	negative	died	1	1
CSL-10645	STRAND	2013	2013	3	2013	-0.834581	2013	negative	died	2	2
CSL-10653	STRAND	2013	2013	3	2013	-0.332522	NA	NA	died	3	3
CSL-10653	STRAND	2013	2013	2	2013	1.13199	2013	negative	died	7	7
CSL-10660	STRAND	2013	2013	0	2013	-0.472263	NA	NA	survived	6	6
CSL-10660	STRAND	2013	2013	0	2013	-0.430976	2013	negative	survived	19	19
CSL-10661	STRAND	2013	2013	0	2013	1.3237	2013	negative	died	6	6
CSL-10662	STRAND	2013	2013	0	2013	-0.019603	NA	NA	survived	3	3
CSL-10663	STRAND	2013	2013	4	2013	9.65236	2013	negative	died	1	1
CSL-10666	STRAND	2013	2013	0	2013	7.69016	2013	negative	died	4	4
CSL-10671	STRAND	2013	2013	0	2013	2.45365	2013	negative	died	2	2
CSL-10673	STRAND	2013	2013	0	2013	-1.55096	2013	negative	survived	2	2
CSL-10678	STRAND	2013	2013	0	2013	0.168768	NA	NA	survived	22	22
CSL-10680	STRAND	2013	2013	0	2013	-0.18505	2013	negative	survived	2	2
CSL-10683	STRAND	2013	2013	3	2013	1.92591	NA	NA	died	2	2
CSL-10683	STRAND	2013	2013	4	2013	2.40367	2013	negative	died	6	6
CSL-10684	STRAND	2013	2013	0	2013	-0.959576	NA	NA	survived	12	12
CSL-10685	STRAND	2013	2013	0	2013	-0.279362	NA	NA	survived	3	3
CSL-10686	STRAND	2013	2013	0	2013	-0.720173	NA	NA	died	3	3
CSL-10690	STRAND	2013	2013	0	2013	-1.13106	NA	NA	survived	4	4
CSL-10692	STRAND	2013	2013	0	2013	-0.875307	NA	NA	survived	4	4
CSL-10694	STRAND	2013	2013	0	2013	1.988	NA	NA	survived	3	3
CSL-10695	STRAND	2013	2013	0	2013	-1.13748	NA	NA	survived	3	3
CSL-10695	STRAND	2013	2013	0	2013	-0.453653	2013	negative	survived	41	41
CSL-10696	STRAND	2013	2013	0	2013	0.536856	NA	NA	died	2	2
CSL-10697	STRAND	2013	2013	0	2013	-0.475198	NA	NA	survived	12	12
CSL-10698	STRAND	2013	2013	0	2013	0.641727	NA	NA	survived	5	5
CSL-10699	STRAND	2013	2013	0	2013	-1.61896	2013	negative	survived	5	5
CSL-10701	STRAND	2013	2013	0	2013	0.989692	2013	negative	died	2	2
CSL-10703	STRAND	2013	2013	2	2013	4.55468	NA	NA	died	2	2
CSL-10706	STRAND	2013	2013	2	2013	-0.148752	NA	NA	survived	3	3
CSL-10726	STRAND	2013	2013	0	2013	-0.81098	NA	NA	survived	1	1
CSL-10728	STRAND	2013	2013	0	2013	4.33175	2013	negative	died	1	1
CSL-10732	STRAND	2013	2013	0	2013	-0.200267	NA	NA	survived	2	2
CSL-10735	STRAND	2013	2013	0	2013	-0.966044	NA	NA	survived	2	2
CSL-10737	STRAND	2013	2013	0	2013	-1.52358	2013	negative	died	6	6
CSL-10738	STRAND	2013	2013	0	2013	2.89424	NA	NA	died	1	1
CSL-10739	STRAND	2013	2013	0	2013	-0.562112	NA	NA	survived	2	2
CSL-10740	STRAND	2013	2013	4	2013	4.92561	2013	negative	died	1	1
CSL-10742	STRAND	2013	2013	0	2013	0.168766	NA	NA	survived	8	8
CSL-10743	STRAND	2013	2013	0	2013	0.837869	NA	NA	survived	6	6
CSL-10743	STRAND	2013	2013	0	2013	-1.27548	2013	negative	survived	42	42
CSL-10745	STRAND	2013	2013	0	2013	1.09818	NA	NA	died	3	3
CSL-10757	STRAND	2013	2013	0	2013	-1.07232	NA	NA	died	1	1
CSL-10759	STRAND	2013	2013	0	2013	-0.764249	NA	NA	died	2	2
CSL-10760	STRAND	2013	2013	0	2013	2.50829	NA	NA	survived	1	1
CSL-10762	STRAND	2013	2013	0	2013	-0.56016	2013	negative	died	3	3
CSL-10763	STRAND	2013	2013	0	2013	-3.43107	2013	negative	died	3	3
CSL-10764	STRAND	2013	2013	0	2013	-2.50866	2013	negative	died	2	2
CSL-10765	STRAND	2013	2013	0	2013	-3.00202	2013	negative	died	2	2
CSL-10766	STRAND	2013	2013	0	2013	-0.617223	NA	NA	survived	2	2
CSL-10769	STRAND	2013	2013	3	2013	-2.18351	2013	positive	died	1	1
CSL-10777	STRAND	2013	2013	0	2013	-3.63065	NA	NA	died	2	2
CSL-10801	STRAND	2014	2014	0	2014	-1.35082	NA	NA	survived	14	14
CSL-10808	STRAND	2014	2014	0	2014	-0.0284639	NA	NA	survived	9	9
CSL-10822	STRAND	2014	2014	0	2014	-1.50223	NA	NA	died	2	2
CSL-10827	STRAND	2014	2014	0	2014	-1.3689	NA	NA	survived	5	5
CSL-10828	STRAND	2014	2014	0	2014	1.84857	2014	negative	died	0	0
CSL-10838	STRAND	2014	2014	2	2014	-0.503106	NA	NA	survived	12	12
CSL-10852	STRAND	2014	2014	0	2014	0.464944	NA	NA	survived	4	4
CSL-10858	STRAND	2014	2014	0	2014	0.291643	NA	NA	survived	2	2
CSL-10859	STRAND	2014	2014	0	2014	0.00462023	NA	NA	survived	26	26
CSL-10862	STRAND	2014	2014	0	2014	0.264139	NA	NA	survived	4	4
CSL-10864	STRAND	2014	2014	0	2014	-2.57509	NA	NA	survived	1	1
CSL-10875	STRAND	2014	2014	0	2014	-0.0128257	NA	NA	died	2	2
CSL-10887	STRAND	2014	2014	0	2014	-1.83884	NA	NA	survived	3	3
CSL-10888	STRAND	2014	2014	0	2014	0.0850505	NA	NA	survived	2	2
CSL-10901	STRAND	2014	2014	0	2014	9.63371	2014	negative	died	0	0
CSL-10915	STRAND	2014	2014	0	2014	-1.77495	NA	NA	survived	3	3
CSL-10921	STRAND	2014	2014	0	2014	0.705027	NA	NA	survived	18	18
CSL-10944	STRAND	2014	2014	0	2014	0.240949	NA	NA	survived	2	2
CSL-10954	STRAND	2014	2014	0	2014	-0.780011	NA	NA	survived	9	9
CSL-10967	STRAND	2014	2014	0	2014	-1.25444	NA	NA	survived	2	2
CSL-10968	STRAND	2014	2014	0	2014	-0.367966	NA	NA	died	2	2
CSL-10974	STRAND	2014	2014	0	2014	1.49679	NA	NA	survived	9	9
CSL-10976	STRAND	2014	2014	0	2014	0.228967	NA	NA	survived	23	23
CSL-10983	STRAND	2014	2014	0	2014	0.0583345	NA	NA	survived	3	3
CSL-10986	STRAND	2014	2014	0	2014	-1.27015	NA	NA	survived	2	2
CSL-10996	STRAND	2014	2014	0	2014	0.119786	2014	negative	survived	5	5
CSL-10999	STRAND	2014	2014	0	2014	4.32541	NA	NA	died	13	13
CSL-11000	STRAND	2014	2014	0	2014	-0.282637	NA	NA	survived	25	25
CSL-11006	STRAND	2014	2014	1	2014	0.477717	NA	NA	died	1	1
CSL-11011	STRAND	2014	2014	0	2014	-1.16382	NA	NA	survived	2	2
CSL-11026	STRAND	2014	2014	0	2014	1.39784	NA	NA	survived	18	18
CSL-11035	STRAND	2014	2014	0	2014	-0.747946	NA	NA	survived	20	20
CSL-11053	STRAND	2014	2014	0	2014	1.794	2014	negative	died	1	1
CSL-11061	STRAND	2014	2014	0	2014	-1.36011	NA	NA	survived	3	3
CSL-11074	STRAND	2014	2014	0	2014	-1.13984	NA	NA	died	2	2
CSL-11088	STRAND	2014	2014	5	2014	4.88059	NA	NA	died	0	0
CSL-11090	STRAND	2014	2014	0	2014	-0.716658	NA	NA	survived	2	2
CSL-11091	STRAND	2014	2014	3	2014	-1.72998	2014	negative	died	3	3
CSL-11093	STRAND	2014	2014	0	2014	-1.69352	2014	negative	survived	2	2
CSL-11094	STRAND	2014	2014	0	2014	-1.7464	NA	NA	survived	2	2
CSL-11095	STRAND	2014	2014	0	2014	-2.09349	2014	negative	survived	1	1
CSL-11099	STRAND	2014	2014	0	2014	-0.48295	2014	negative	died	11	11
CSL-11116	STRAND	2014	2014	0	2014	-0.56675	NA	NA	died	3	3
CSL-11124	STRAND	2014	2014	0	2014	-1.32491	2014	negative	died	2	2
CSL-11127	STRAND	2014	2014	0	2014	-1.49487	NA	NA	survived	2	2
CSL-11158	STRAND	2014	2014	0	2014	-0.257794	NA	NA	died	2	2
CSL-11164	STRAND	2014	2014	0	2014	-1.20318	2014	negative	died	31	31
CSL-11172	STRAND	2014	2014	0	2014	-2.5531	NA	NA	survived	2	2
CSL-11173	STRAND	2014	2014	0	2014	-1.50499	NA	NA	survived	3	3
CSL-11174	STRAND	2014	2014	0	2014	0.424005	NA	NA	survived	4	4
CSL-11181	STRAND	2014	2014	0	2014	-0.516037	NA	NA	survived	4	4
CSL-11185	STRAND	2014	2014	0	2014	-2.04058	NA	NA	survived	3	3
CSL-11189	STRAND	2014	2014	0	2014	-0.989364	NA	NA	survived	18	18
CSL-11190	STRAND	2014	2014	0	2014	1.18125	NA	NA	died	35	35
CSL-11194	STRAND	2014	2014	0	2014	-1.73223	NA	NA	survived	3	3
CSL-11196	STRAND	2014	2014	0	2014	-1.84042	NA	NA	died	1	1
CSL-11199	STRAND	2014	2014	0	2014	0.0464786	NA	NA	survived	38	38
CSL-11201	STRAND	2014	2014	0	2014	-1.47801	2014	negative	died	4	4
CSL-11206	STRAND	2014	2014	0	2014	-1.72358	NA	NA	survived	5	5
CSL-11208	STRAND	2014	2014	0	2014	-0.803394	2014	negative	died	4	4
CSL-11210	STRAND	2014	2014	0	2014	-1.01667	NA	NA	survived	3	3
CSL-11212	STRAND	2014	2014	0	2014	-0.907544	NA	NA	died	3	3
CSL-11214	STRAND	2014	2014	0	2014	-0.925274	NA	NA	survived	3	3
CSL-11217	STRAND	2014	2014	0	2014	-0.721862	2014	negative	died	7	7
CSL-11218	STRAND	2014	2014	0	2014	-0.887479	NA	NA	survived	0	0
CSL-11219	STRAND	2014	2014	0	2014	-0.0369896	NA	NA	survived	12	12
CSL-11224	STRAND	2014	2014	0	2014	1.69964	NA	NA	died	0	0
CSL-11227	STRAND	2014	2014	0	2014	-1.35374	NA	NA	survived	5	5
CSL-11236	STRAND	2014	2014	0	2014	1.01265	NA	NA	survived	9	9
CSL-11252	STRAND	2014	2014	0	2014	-0.616047	NA	NA	survived	4	4
CSL-11255	STRAND	2014	2014	0	2014	-1.61143	NA	NA	survived	3	3
CSL-11260	STRAND	2014	2014	0	2014	0.511007	2014	negative	died	1	1
CSL-11263	STRAND	2014	2014	0	2014	-0.58362	NA	NA	survived	13	13
CSL-11265	STRAND	2014	2014	0	2014	-0.0957672	NA	NA	survived	6	6
CSL-11267	STRAND	2014	2014	0	2014	-3.09346	NA	NA	survived	2	2
CSL-11269	STRAND	2014	2014	0	2014	0.0122348	NA	NA	survived	2	2
CSL-11293	STRAND	2014	2014	0	2014	-0.727663	NA	NA	survived	3	3
CSL-11297	STRAND	2014	2014	0	2014	-2.72996	NA	NA	died	2	2
CSL-11299	STRAND	2014	2014	0	2014	-0.96054	NA	NA	died	3	3
CSL-11303	STRAND	2014	2014	0	2014	2.41968	NA	NA	died	2	2
CSL-11305	STRAND	2014	2014	0	2014	0.6726	2014	negative	died	0	0
CSL-11311	STRAND	2014	2014	0	2014	1.36227	NA	NA	survived	18	18
CSL-11311	STRAND	2014	2014	0	2014	0.538454	NA	NA	survived	50	50
CSL-11319	STRAND	2014	2014	0	2014	0.428304	NA	NA	survived	10	10
CSL-11319	STRAND	2014	2014	0	2014	0.465976	NA	NA	survived	28	28
CSL-11322	STRAND	2014	2014	0	2014	0.00498978	NA	NA	survived	2	2
CSL-11326	STRAND	2014	2014	0	2014	-0.3494	NA	NA	survived	21	21
CSL-11336	STRAND	2014	2014	0	2014	-0.471096	NA	NA	survived	0	0
CSL-11336	STRAND	2014	2014	0	2014	-1.50966	NA	NA	survived	4	4
CSL-11339	STRAND	2014	2014	0	2014	0.178731	NA	NA	died	4	4
CSL-11340	STRAND	2014	2014	0	2014	11.3633	2014	negative	died	9	9
CSL-11354	STRAND	2014	2014	0	2014	-0.539324	NA	NA	died	2	2
CSL-11358	STRAND	2014	2014	0	2014	-2.97237	NA	NA	survived	7	7
CSL-11359	STRAND	2014	2014	0	2014	-0.239699	NA	NA	died	2	2
CSL-11362	STRAND	2014	2014	0	2014	1.16165	NA	NA	survived	11	11
CSL-11371	STRAND	2014	2014	0	2014	15.8924	NA	NA	died	2	2
CSL-11373	STRAND	2014	2014	0	2014	-1.27391	NA	NA	died	1	1
CSL-11374	STRAND	2014	2014	0	2014	2.93375	2014	negative	died	3	3
CSL-11375	STRAND	2014	2014	0	2014	4.21381	NA	NA	died	1	1
CSL-11377	STRAND	2014	2014	0	2014	-1.63245	NA	NA	survived	13	13
CSL-11384	STRAND	2014	2014	0	2014	6.00576	2014	negative	died	6	6
CSL-11386	STRAND	2014	2014	0	2014	-0.363012	NA	NA	died	23	23
CSL-11387	STRAND	2014	2014	0	2014	4.07804	NA	NA	died	0	0
CSL-11388	STRAND	2014	2014	1	2014	-1.18556	NA	NA	died	2	2
CSL-11390	STRAND	2014	2014	0	2014	1.04432	NA	NA	survived	3	3
CSL-11399	STRAND	2014	2014	0	2014	-0.713781	NA	NA	survived	6	6
CSL-11400	STRAND	2014	2014	0	2014	-0.549909	NA	NA	survived	3	3
CSL-11401	STRAND	2014	2014	0	2014	10.8965	NA	NA	died	1	1
CSL-11408	STRAND	2014	2014	0	2014	-0.341229	2014	negative	died	2	2
CSL-11409	STRAND	2014	2014	0	2014	2.76017	NA	NA	died	0	0
CSL-11410	STRAND	2014	2014	1	2014	7.75034	NA	NA	died	1	1
CSL-11413	STRAND	2014	2014	0	2014	0.462924	NA	NA	survived	5	5
CSL-11414	STRAND	2014	2014	0	2014	-0.952663	NA	NA	died	2	2
CSL-11416	STRAND	2014	2014	0	2014	-1.45194	2014	negative	survived	3	3
CSL-11417	STRAND	2014	2014	0	2014	0.839428	NA	NA	survived	2	2
CSL-11422	STRAND	2014	2014	0	2014	-1.0276	NA	NA	survived	9	9
CSL-11430	STRAND	2014	2014	0	2014	-1.34747	NA	NA	survived	1	1
CSL-11433	STRAND	2014	2014	0	2014	-0.342008	2014	negative	died	5	5
CSL-11435	STRAND	2014	2014	0	2014	-2.00709	NA	NA	survived	1	1
CSL-11441	STRAND	2014	2014	0	2014	0.0642489	2014	negative	survived	3	3
CSL-11445	STRAND	2014	2014	0	2014	-0.58111	NA	NA	survived	5	5
CSL-11458	STRAND	2014	2014	0	2014	6.73166	2014	negative	died	0	0
CSL-11464	STRAND	2014	2014	0	2014	-0.900496	NA	NA	died	3	3
CSL-11465	STRAND	2014	2014	5	2014	1.37948	2014	negative	died	0	0
CSL-7578	STRAND	2007	2008	0	2008	1.43017	NA	NA	survived	10	10
CSL-7581	STRAND	2008	2008	0	2008	0.660532	NA	NA	survived	10	10
CSL-7585	STRAND	2008	2008	0	2008	-0.910772	NA	NA	survived	2	2
CSL-7589	STRAND	2008	2008	0	2008	-0.0934017	NA	NA	died	2	2
CSL-7597	STRAND	2008	2008	0	2008	0.870501	NA	NA	died	13	13
CSL-7598	STRAND	2008	2008	0	2008	-0.266642	2008	negative	died	5	5
CSL-7613	STRAND	2008	2008	0	2008	-1.81705	NA	NA	died	2	2
CSL-7614	STRAND	2008	2008	0	2008	-0.293746	NA	NA	died	4	4
CSL-7646	STRAND	2008	2008	0	2008	-0.318582	NA	NA	survived	8	8
CSL-7650	STRAND	2008	2008	0	2008	0.822717	NA	NA	survived	14	14
CSL-7654	STRAND	2008	2008	0	2008	1.09758	NA	NA	survived	11	11
CSL-7661	STRAND	2008	2008	0	2008	0.721899	NA	NA	survived	11	11
CSL-7668	STRAND	2008	2008	0	2008	-2.23395	NA	NA	survived	16	16
CSL-7672	STRAND	2008	2008	0	2008	0.610792	NA	NA	survived	8	8
CSL-7674	STRAND	2008	2008	0	2008	0.144099	NA	NA	survived	8	8
CSL-7682	STRAND	2008	2008	0	2008	-0.172606	NA	NA	survived	7	7
CSL-7690	STRAND	2008	2008	0	2008	-0.499568	NA	NA	survived	5	5
CSL-7700	STRAND	2008	2008	0	2008	0.520502	NA	NA	survived	8	8
CSL-7703	STRAND	2008	2008	0	2008	-0.202247	NA	NA	survived	13	13
CSL-7704	STRAND	2008	2008	0	2008	0.387728	NA	NA	survived	5	5
CSL-7722	STRAND	2008	2008	0	2008	1.47896	2008	negative	died	4	4
CSL-7729	STRAND	2008	2008	0	2008	-0.510804	NA	NA	died	10	10
CSL-7731	STRAND	2008	2008	0	2008	-0.308931	NA	NA	survived	5	5
CSL-7735	STRAND	2008	2008	0	2008	-0.127646	NA	NA	survived	7	7
CSL-7742	STRAND	2008	2008	0	2008	1.49605	NA	NA	survived	15	15
CSL-7763	STRAND	2008	2008	0	2008	-0.188602	NA	NA	survived	4	4
CSL-7781	STRAND	2008	2008	13	2008	2.89364	NA	NA	survived	4	4
CSL-7786	STRAND	2008	2008	0	2008	-0.406549	NA	NA	died	0	0
CSL-7794	STRAND	2008	2008	0	2008	-0.983106	NA	NA	survived	4	4
CSL-7799	STRAND	2008	2008	5	2008	0.131034	NA	NA	died	2	2
CSL-7805	STRAND	2008	2008	13	2008	2.55235	NA	NA	survived	3	3
CSL-7812	STRAND	2008	2008	0	2008	-1.23694	NA	NA	survived	1	1
CSL-7821	STRAND	2008	2008	11	2008	0.955793	NA	NA	survived	4	4
CSL-7824	STRAND	2008	2008	14	2008	3.98736	NA	NA	survived	3	3
CSL-7828	STRAND	2008	2008	13	2008	12.753	NA	NA	died	3	3
CSL-7838	STRAND	2008	2008	8	2008	2.43257	NA	NA	died	4	4
CSL-7841	STRAND	2008	2008	15	2008	5.69384	NA	NA	survived	3	3
CSL-7848	STRAND	2008	2008	11	2008	3.99247	NA	NA	survived	8	8
CSL-7852	STRAND	2008	2008	2	2008	2.35701	2008	negative	died	1	1
CSL-7854	STRAND	2008	2008	0	2008	0.315225	NA	NA	died	1	1
CSL-7856	STRAND	2008	2008	13	2008	10.4663	NA	NA	died	9	9
CSL-7862	STRAND	2008	2008	0	2008	-0.649235	NA	NA	survived	7	7
CSL-7865	STRAND	2008	2008	0	2008	-1.57625	NA	NA	died	3	3
CSL-7869	STRAND	2008	2008	13	2008	6.95009	NA	NA	died	1	1
CSL-7874	STRAND	2008	2008	0	2008	0.770649	NA	NA	survived	4	4
CSL-7886	STRAND	2008	2008	0	2008	-0.735226	NA	NA	survived	6	6
CSL-7887	STRAND	2008	2008	2	2008	-0.472863	NA	NA	survived	2	2
CSL-7888	STRAND	2008	2008	0	2008	-1.24355	NA	NA	survived	2	2
CSL-7889	STRAND	2008	2008	0	2008	-0.495121	NA	NA	died	1	1
CSL-7911	STRAND	2008	2008	0	2008	0.666619	NA	NA	died	5	5
CSL-7912	STRAND	2008	2008	13	2008	10.6916	2008	positive	died	3	3
CSL-7917	STRAND	2008	2008	0	2008	1.01879	NA	NA	survived	2	2
CSL-7924	STRAND	2008	2008	13	2008	3.60592	NA	NA	survived	1	1
CSL-7926	STRAND	2008	2008	0	2008	0.0984564	NA	NA	died	2	2
CSL-7942	STRAND	2008	2008	13	2008	6.43338	NA	NA	died	2	2
CSL-7955	STRAND	2008	2008	11	2008	3.32049	NA	NA	survived	1	1
CSL-7957	STRAND	2008	2008	11	2008	6.31956	NA	NA	died	2	2
CSL-7958	STRAND	2008	2008	13	2008	4.73509	NA	NA	died	1	1
CSL-7967	STRAND	2008	2008	12	2008	3.3065	2008	positive	died	2	2
CSL-7973	STRAND	2008	2008	12	2008	6.81607	2008	positive	died	1	1
CSL-7979	STRAND	2008	2008	11	2008	14.2202	NA	NA	died	1	1
CSL-7990	STRAND	2008	2008	12	2008	2.45052	NA	NA	survived	3	3
CSL-7992	STRAND	2008	2008	13	2008	0.778076	NA	NA	survived	3	3
CSL-7998	STRAND	2008	2008	1	2008	-0.608388	NA	NA	survived	3	3
CSL-8014	STRAND	2008	2008	0	2008	0.42412	NA	NA	survived	5	5
CSL-8035	STRAND	2008	2008	0	2008	3.1879	NA	NA	died	1	1
CSL-8056	STRAND	2009	2009	0	2009	-0.209002	NA	NA	died	2	2
CSL-8058	STRAND	2009	2009	0	2009	0.014115	NA	NA	survived	4	4
CSL-8064	STRAND	2009	2009	0	2009	-0.328547	NA	NA	survived	0	0
CSL-8067	STRAND	2009	2009	0	2009	-0.459962	NA	NA	died	0	0
CSL-8080	STRAND	2009	2009	0	2009	-0.032941	NA	NA	survived	3	3
CSL-8268	STRAND	2009	2009	0	2009	-0.365368	NA	NA	survived	3	3
CSL-8342	STRAND	2009	2009	0	2009	0.154943	NA	NA	survived	33	33
CSL-8445	STRAND	2009	2009	0	2009	0.43319	NA	NA	died	7	7
CSL-8451	STRAND	2009	2009	0	2009	0.62112	NA	NA	survived	13	13
CSL-8455	STRAND	2009	2009	0	2009	-0.193142	NA	NA	survived	19	19
CSL-8464	STRAND	2009	2009	0	2009	-0.358191	NA	NA	survived	10	10
CSL-8465	STRAND	2009	2009	0	2009	-0.0630665	NA	NA	survived	23	23
CSL-8484	STRAND	2009	2009	0	2009	1.19701	NA	NA	died	19	19
CSL-8516	STRAND	2009	2009	0	2009	-0.00916796	NA	NA	survived	18	18
CSL-8543	STRAND	2009	2009	0	2009	-0.165653	NA	NA	survived	18	18
CSL-8553	STRAND	2009	2009	0	2009	0.0772973	NA	NA	survived	16	16
CSL-8571	STRAND	2009	2009	4	2009	0.159785	NA	NA	died	3	3
CSL-8607	STRAND	2009	2009	0	2009	0.459311	NA	NA	survived	19	19
CSL-8613	STRAND	2009	2009	0	2009	0.77924	NA	NA	died	2	2
CSL-8619	STRAND	2009	2009	0	2009	-1.52021	NA	NA	died	2	2
CSL-8637	STRAND	2009	2009	0	2009	-0.182451	NA	NA	survived	32	32
CSL-8660	STRAND	2009	2009	0	2009	-0.0610891	NA	NA	survived	15	15
CSL-8665	STRAND	2009	2009	0	2009	-0.211261	NA	NA	survived	22	22
CSL-8690	STRAND	2009	2009	0	2009	0.0246607	NA	NA	survived	32	32
CSL-8699	STRAND	2009	2009	0	2009	1.93157	2009	negative	died	1	1
CSL-8712	STRAND	2009	2009	0	2009	0.342129	NA	NA	survived	16	16
CSL-8719	STRAND	2009	2009	0	2009	-0.70774	NA	NA	died	0	0
CSL-8727	STRAND	2009	2009	0	2009	1.10809	NA	NA	died	4	4
CSL-8738	STRAND	2009	2009	0	2009	-2.48036	NA	NA	survived	1	1
CSL-8742	STRAND	2009	2009	0	2009	-1.24117	NA	NA	survived	2	2
CSL-8751	STRAND	2009	2009	12	2009	5.64536	2009	positive	died	2	2
CSL-8754	STRAND	2009	2009	0	2009	2.83887	NA	NA	died	2	2
CSL-8755	STRAND	2009	2009	0	2009	-0.369822	NA	NA	survived	1	1
CSL-8758	STRAND	2009	2009	0	2009	-0.185473	NA	NA	survived	4	4
CSL-8759	STRAND	2009	2009	0	2009	0.434963	NA	NA	died	1	1
CSL-8763	STRAND	2009	2009	0	2009	0.770899	NA	NA	survived	16	16
CSL-8765	STRAND	2009	2009	0	2009	-0.753049	NA	NA	survived	23	23
CSL-8783	STRAND	2009	2009	0	2009	-1.99262	NA	NA	died	0	0
CSL-8812	STRAND	2009	2009	0	2009	0.940573	NA	NA	died	2	2
CSL-8813	STRAND	2009	2010	0	2010	4.0115	NA	NA	survived	167	167
CSL-8826	STRAND	2009	2009	0	2009	-1.22556	NA	NA	survived	3	3
CSL-8831	STRAND	2009	2009	0	2009	9.02288	NA	NA	died	0	0
CSL-8837	STRAND	2009	2009	1	2009	0.860801	NA	NA	died	0	0
CSL-8851	STRAND	2009	2009	0	2009	-0.129786	NA	NA	survived	3	3
CSL-8856	STRAND	2009	2009	13	2009	10.4976	NA	NA	died	1	1
CSL-8863	STRAND	2009	2009	0	2009	3.1095	NA	NA	died	0	0
CSL-8870	STRAND	2009	2009	0	2009	0.452252	NA	NA	survived	4	4
CSL-8880	STRAND	2009	2010	3	2010	0.8409	NA	NA	survived	108	108
CSL-8891	STRAND	2009	2009	0	2009	1.5713	NA	NA	survived	0	0
CSL-8903	STRAND	2009	2009	0	2009	0.199409	NA	NA	died	3	3
CSL-8915	STRAND	2009	2009	0	2009	-1.46137	NA	NA	died	2	2
CSL-8916	STRAND	2009	2009	0	2009	0.571918	NA	NA	died	0	0
CSL-8934	STRAND	2009	2009	0	2009	2.38249	2009	negative	died	0	0
CSL-8936	STRAND	2009	2009	0	2009	0.397437	NA	NA	died	1	1
CSL-8938	STRAND	2009	2009	0	2009	0.67949	NA	NA	survived	1	1
CSL-8943	STRAND	2009	2009	12	2009	17.5267	NA	NA	died	2	2
CSL-8944	STRAND	2009	2009	0	2009	0.29253	NA	NA	survived	1	1
CSL-8948	STRAND	2009	2009	0	2009	-0.280886	NA	NA	died	3	3
CSL-8961	STRAND	2009	2009	3	2009	1.66787	NA	NA	died	1	1
CSL-9021	STRAND	2009	2009	0	2009	-1.04951	NA	NA	died	1	1
CSL-9023	STRAND	2009	2009	0	2009	-0.0735338	NA	NA	survived	1	1
CSL-9028	STRAND	2009	2009	9	2009	-1.55435	NA	NA	died	2	2
CSL-9031	STRAND	2009	2009	0	2009	-1.55563	NA	NA	died	1	1
CSL-9043	STRAND	2009	2009	12	2009	0.711836	NA	NA	died	3	3
CSL-9047	STRAND	2009	2009	0	2009	0.489505	NA	NA	died	0	0
CSL-9057	STRAND	2009	2009	0	2009	-0.38041	NA	NA	survived	1	1
CSL-9070	STRAND	2009	2009	0	2009	-0.459054	NA	NA	died	0	0
CSL-9102	STRAND	2009	2009	0	2009	-0.671986	NA	NA	died	0	0
CSL-9110	STRAND	2009	2010	0	2009	-1.0397	NA	NA	died	6	6
CSL-9130	STRAND	2009	2009	0	2009	0.746707	NA	NA	survived	5	5
CSL-9142	STRAND	2009	2009	0	2009	-0.857885	NA	NA	died	3	3
CSL-9180	STRAND	2009	2009	13	2009	1.96404	NA	NA	survived	1	1
CSL-9192	STRAND	2009	2009	11	2009	-0.254277	NA	NA	survived	1	1
CSL-9195	STRAND	2009	2009	0	2009	1.15143	NA	NA	died	1	1
CSL-9252	STRAND	2009	2009	0	2009	-0.329068	NA	NA	survived	2	2
CSL-9253	STRAND	2009	2009	0	2009	0.305297	NA	NA	survived	3	3
CSL-9258	STRAND	2009	2010	0	2010	3.51123	NA	NA	survived	101	101
CSL-9266	STRAND	2009	2009	0	2009	1.53875	NA	NA	survived	0	0
CSL-9268	STRAND	2009	2009	0	2009	0.24324	NA	NA	survived	5	5
CSL-9284	STRAND	2009	2009	13	2009	3.00066	NA	NA	survived	0	0
CSL-9286	STRAND	2009	2009	4	2009	-1.62707	NA	NA	survived	3	3
CSL-9292	STRAND	2009	2009	3	2009	0.323138	NA	NA	survived	0	0
CSL-9327	STRAND	2010	2010	0	2010	0.487377	NA	NA	survived	24	24
CSL-9330	STRAND	2010	2010	0	2010	1.87614	NA	NA	survived	2	2
CSL-9330	STRAND	2010	2010	0	2010	0.848761	NA	NA	survived	10	10
CSL-9336	STRAND	2010	2010	0	2010	0.465115	NA	NA	survived	25	25
CSL-9346	STRAND	2010	2010	0	2010	0.79021	NA	NA	died	1	1
CSL-9348	STRAND	2010	2010	9	2010	-0.0224006	NA	NA	survived	3	3
CSL-9349	STRAND	2010	2010	0	2010	3.23941	NA	NA	died	0	0
CSL-9354	STRAND	2010	2010	9	2010	-0.469317	NA	NA	survived	1	1
CSL-9357	STRAND	2010	2010	0	2010	0.192314	NA	NA	died	4	4
CSL-9359	STRAND	2010	2010	2	2010	-0.428961	NA	NA	survived	2	2
CSL-9361	STRAND	2010	2010	12	2010	7.59365	NA	NA	died	1	1
CSL-9362	STRAND	2010	2010	0	2010	0.93918	NA	NA	died	1	1
CSL-9364	STRAND	2010	2010	0	2010	0.669661	NA	NA	survived	2	2
CSL-9366	STRAND	2010	2010	0	2010	0.279951	NA	NA	died	1	1
CSL-9369	STRAND	2010	2010	0	2010	-0.711326	NA	NA	survived	0	0
CSL-9373	STRAND	2010	2010	8	2010	0.256523	NA	NA	survived	6	6
CSL-9374	STRAND	2010	2010	0	2010	1.48215	NA	NA	survived	6	6
CSL-9374	STRAND	2010	2010	0	2010	0.417733	2010	negative	survived	37	37
CSL-9376	STRAND	2010	2010	0	2010	0.911113	NA	NA	survived	10	10
CSL-9381	STRAND	2010	2010	8	2010	2.15758	NA	NA	survived	1	1
CSL-9386	STRAND	2010	2010	0	2010	-2.9523	NA	NA	survived	4	4
CSL-9389	STRAND	2010	2010	0	2010	2.38166	NA	NA	died	2	2
CSL-9391	STRAND	2010	2010	0	2010	-0.484237	NA	NA	died	2	2
CSL-9392	STRAND	2010	2010	0	2010	1.79606	NA	NA	survived	3	3
CSL-9393	STRAND	2010	2010	2	2010	0.572509	NA	NA	survived	10	10
CSL-9394	STRAND	2010	2010	0	2010	0.725936	NA	NA	survived	8	8
CSL-9398	STRAND	2010	2010	0	2010	0.359313	NA	NA	died	2	2
CSL-9429	STRAND	2010	2010	0	2010	-1.70288	NA	NA	survived	1	1
CSL-9440	STRAND	2010	2010	0	2010	-0.00881484	NA	NA	survived	2	2
CSL-9457	STRAND	2010	2010	0	2010	-0.580647	NA	NA	survived	1	1
CSL-9465	STRAND	2010	2010	0	2010	0.14775	NA	NA	survived	1	1
CSL-9476	STRAND	2010	2010	0	2010	0.290513	NA	NA	survived	9	9
CSL-9477	STRAND	2010	2010	0	2010	-1.10828	NA	NA	survived	2	2
CSL-9478	STRAND	2010	2010	0	2010	-0.56974	NA	NA	survived	0	0
CSL-9483	STRAND	2010	2010	10	2010	4.14727	NA	NA	survived	3	3
CSL-9483	STRAND	2010	2010	8	2010	2.73169	NA	NA	died	4	4
CSL-9483	STRAND	2010	2010	9	2010	2.10802	2010	positive	survived	10	10
CSL-9492	STRAND	2010	2010	0	2010	0.95377	2010	negative	died	11	11
CSL-9528	STRAND	2010	2010	0	2010	-0.124909	NA	NA	survived	1	1
CSL-9567	STRAND	2010	2010	0	2010	0.0356491	NA	NA	survived	12	12
CSL-9595	STRAND	2010	2010	0	2010	0.56707	NA	NA	survived	1	1
CSL-9632	STRAND	2010	2010	0	2010	1.41296	NA	NA	died	9	9
CSL-9639	STRAND	2011	2011	12	2011	11.3183	NA	NA	died	1	1
CSL-9641	STRAND	2010	2010	0	2010	3.57863	NA	NA	died	0	0
CSL-9644	STRAND	2010	2010	0	2010	0.965367	NA	NA	died	0	0
CSL-9651	STRAND	2010	2010	0	2010	-0.410287	NA	NA	died	2	2
CSL-9657	STRAND	2010	2010	0	2010	0.573076	NA	NA	survived	3	3
CSL-9663	STRAND	2010	2010	0	2010	-1.21947	NA	NA	survived	2	2
CSL-9664	STRAND	2010	2010	0	2010	-1.71036	NA	NA	died	4	4
CSL-9665	STRAND	2010	2010	0	2010	-2.02894	NA	NA	survived	2	2
CSL-9666	STRAND	2010	2010	0	2010	-1.99543	NA	NA	survived	5	5
CSL-9667	STRAND	2010	2010	0	2010	0.0277175	NA	NA	survived	17	17
CSL-9669	STRAND	2010	2010	0	2010	-0.905383	NA	NA	survived	1	1
CSL-9672	STRAND	2010	2010	0	2010	-3.2792	NA	NA	survived	4	4
CSL-9673	STRAND	2010	2010	0	2010	7.78797	NA	NA	survived	2	2
CSL-9675	STRAND	2010	2010	0	2010	1.32238	NA	NA	died	3	3
CSL-9678	STRAND	2010	2010	0	2010	-0.322029	NA	NA	survived	58	58
CSL-9680	STRAND	2010	2010	0	2010	0.484491	NA	NA	survived	40	40
CSL-9681	STRAND	2010	2010	0	2010	-0.135324	NA	NA	survived	28	28
CSL-9687	STRAND	2010	2010	0	2010	1.30229	NA	NA	survived	1	1
CSL-9692	STRAND	2010	2010	0	2010	0.0578984	NA	NA	survived	33	33
CSL-9700	STRAND	2010	2010	0	2010	-0.227467	NA	NA	survived	25	25
CSL-9708	STRAND	2010	2010	0	2010	0.547494	NA	NA	survived	29	29
CSL-9711	STRAND	2010	2010	9	2010	1.51567	NA	NA	died	4	4
CSL-9715	STRAND	2010	2010	0	2010	-0.589611	NA	NA	died	1	1
CSL-9715	STRAND	2010	2010	0	2010	1.34644	NA	NA	survived	13	13
CSL-9715	STRAND	2010	2010	0	2010	0.586476	2010	negative	survived	41	41
CSL-9717	STRAND	2010	2010	0	2010	0.0663891	NA	NA	died	11	11
CSL-9718	STRAND	2010	2010	0	2010	-0.580797	NA	NA	survived	19	19
CSL-9720	STRAND	2010	2010	0	2010	-0.304308	NA	NA	survived	18	18
CSL-9722	STRAND	2010	2010	0	2010	-0.246332	NA	NA	survived	28	28
CSL-9726	STRAND	2010	2010	0	2010	-0.232279	NA	NA	survived	27	27
CSL-9727	STRAND	2010	2010	0	2010	-1.27789	NA	NA	survived	30	30
CSL-9729	STRAND	2010	2010	0	2010	-1.28678	NA	NA	survived	16	16
CSL-9730	STRAND	2010	2010	0	2010	2.62464	NA	NA	died	1	1
CSL-9731	STRAND	2010	2010	0	2010	0.780419	NA	NA	survived	29	29
CSL-9732	STRAND	2010	2010	0	2010	-0.124807	NA	NA	survived	16	16
CSL-9736	STRAND	2010	2010	0	2010	0.545759	NA	NA	died	8	8
CSL-9739	STRAND	2010	2010	0	2010	1.25289	NA	NA	died	9	9
CSL-9742	STRAND	2010	2010	0	2010	0.26357	NA	NA	died	11	11
CSL-9743	STRAND	2010	2010	0	2010	0.459828	NA	NA	survived	23	23
CSL-9744	STRAND	2010	2010	0	2010	-0.579219	NA	NA	survived	2	2
CSL-9745	STRAND	2010	2010	0	2010	-0.318256	NA	NA	died	1	1
CSL-9765	STRAND	2010	2010	0	2010	-0.815898	NA	NA	died	2	2
CSL-9772	STRAND	2010	2010	0	2010	-0.283923	NA	NA	survived	6	6
CSL-9773	STRAND	2010	2010	0	2010	0.177357	NA	NA	survived	23	23
CSL-9774	STRAND	2010	2010	0	2010	-1.58387	2010	negative	died	2	2
CSL-9775	STRAND	2010	2010	0	2010	-0.646144	NA	NA	died	6	6
CSL-9776	STRAND	2010	2010	0	2010	3.18417	NA	NA	survived	10	10
CSL-9777	STRAND	2010	2010	0	2010	-0.580368	NA	NA	survived	5	5
CSL-9778	STRAND	2010	2010	0	2010	-0.844154	NA	NA	survived	5	5
CSL-9780	STRAND	2010	2010	0	2010	4.97603	NA	NA	died	0	0
CSL-9783	STRAND	2010	2010	0	2010	2.20965	2010	negative	died	9	9
CSL-9784	STRAND	2011	2011	10	2011	5.11276	NA	NA	died	2	2
CSL-9784	STRAND	2011	2011	10	2011	5.5558	NA	NA	died	7	7
CSL-9789	STRAND	2010	2010	0	2010	2.60232	NA	NA	died	1	1
CSL-9789	STRAND	2010	2010	0	2010	1.4476	2010	negative	died	16	16
CSL-9792	STRAND	2010	2010	0	2010	3.58121	2010	negative	died	6	6
CSL-9795	STRAND	2010	2010	11	2010	1.9961	NA	NA	survived	10	10
CSL-9796	STRAND	2010	2010	13	2010	2.087	2010	positive	survived	3	3
CSL-9798	STRAND	2010	2010	10	2010	2.07232	2010	positive	survived	14	14
CSL-9800	STRAND	2010	2010	0	2010	-1.21202	NA	NA	survived	2	2
CSL-9802	STRAND	2010	2010	0	2010	12.9215	NA	NA	died	1	1
CSL-9805	STRAND	2010	2010	0	2010	1.91086	NA	NA	survived	2	2
CSL-9808	STRAND	2010	2010	12	2010	1.61607	NA	NA	survived	4	4
CSL-9809	STRAND	2010	2010	10	2010	13.5935	2010	positive	died	5	5
CSL-9811	STRAND	2010	2010	0	2010	2.1611	NA	NA	survived	2	2
CSL-9815	STRAND	2010	2010	0	2010	1.51978	2010	negative	died	1	1
CSL-9816	STRAND	2010	2010	0	2010	-0.731274	2010	negative	survived	3	3
CSL-9822	STRAND	2010	2010	10	2010	2.19977	2010	positive	died	1	1
CSL-9825	STRAND	2010	2010	12	2010	10.9155	2010	positive	died	2	2
CSL-9826	STRAND	2010	2010	10	2010	0.588548	NA	NA	survived	18	18
CSL-9828	STRAND	2010	2010	0	2010	0.269332	NA	NA	survived	9	9
CSL-9831	STRAND	2010	2010	0	2010	0.650872	NA	NA	died	1	1
CSL-9834	STRAND	2010	2010	13	2010	1.84277	NA	NA	survived	3	3
CSL-9837	STRAND	2010	2010	11	2010	6.1706	NA	NA	survived	1	1
CSL-9837	STRAND	2010	2010	9	2010	-0.306994	2010	negative	survived	15	15
CSL-9838	STRAND	2010	2010	0	2010	0.891071	2010	negative	died	2	2
CSL-9842	STRAND	2010	2010	0	2010	0.380714	2010	negative	survived	1	1
CSL-9843	STRAND	2010	2010	12	2010	5.35508	NA	NA	survived	4	4
CSL-9843	STRAND	2010	2010	9	2010	0.89318	2010	negative	survived	40	40
CSL-9844	STRAND	2010	2010	10	2010	-0.452675	NA	NA	survived	8	8
CSL-9846	STRAND	2010	2010	12	2010	9.04886	2010	positive	died	6	6
CSL-9846	STRAND	2010	2010	11	2010	5.59793	NA	NA	died	11	11
CSL-9846	STRAND	2010	2010	10	2010	3.07026	2010	negative	died	20	20
CSL-9849	STRAND	2010	2010	0	2010	-0.890116	NA	NA	survived	3	3
CSL-9849	STRAND	2010	2010	0	2010	0.457437	NA	NA	survived	17	17
CSL-9856	STRAND	2010	2010	10	2010	6.68827	NA	NA	survived	2	2
CSL-9857	STRAND	2010	2010	14	2010	11.3865	NA	NA	died	5	5
CSL-9865	STRAND	2010	2010	2	2010	-0.900758	2010	negative	survived	2	2
CSL-9867	STRAND	2010	2010	0	2010	-0.314544	NA	NA	survived	2	2
CSL-9872	STRAND	2010	2010	0	2010	-2.04417	NA	NA	survived	2	2
CSL-9878	STRAND	2010	2010	0	2010	-0.91354	NA	NA	survived	1	1
CSL-9878	STRAND	2010	2011	0	2011	-0.847689	NA	NA	survived	83	83
CSL-9879	STRAND	2010	2010	12	2010	7.13504	NA	NA	survived	2	2
CSL-9880	STRAND	2010	2010	0	2010	-2.50943	NA	NA	survived	3	3
CSL-9884	STRAND	2010	2010	0	2010	-0.440738	2010	negative	survived	2	2
CSL-9887	STRAND	2010	2010	11	2010	17.7604	2010	positive	died	1	1
CSL-9890	STRAND	2010	2010	13	2010	3.06513	NA	NA	survived	4	4
CSL-9891	STRAND	2010	2010	0	2010	-0.608168	NA	NA	survived	4	4
CSL-9892	STRAND	2010	2010	11	2010	10.9373	NA	NA	died	3	3
CSL-9892	STRAND	2010	2010	10	2010	2.84159	2010	negative	died	20	20
CSL-9892	STRAND	2010	2010	10	2010	0.457617	2010	negative	died	34	34
CSL-9893	STRAND	2010	2010	0	2010	-1.13681	NA	NA	survived	3	3
CSL-9896	STRAND	2010	2010	0	2010	-0.835967	NA	NA	survived	1	1
CSL-9896	STRAND	2010	2010	0	2010	-1.07712	2010	negative	survived	26	26
CSL-9898	STRAND	2010	2010	10	2010	2.57373	NA	NA	survived	4	4
CSL-9905	STRAND	2010	2010	11	2010	1.71394	NA	NA	survived	3	3
CSL-9917	STRAND	2010	2011	11	2011	-0.240546	2011	positive	survived	5	5
CSL-9920	STRAND	2011	2011	0	2011	1.38508	NA	NA	survived	3	3
CSL-9922	STRAND	2011	2011	10	2011	11.0861	NA	NA	died	1	1
CSL-9935	STRAND	2011	2011	0	2011	-0.581862	NA	NA	died	2	2
CSL-9936	STRAND	2011	2011	0	2011	-0.545268	NA	NA	survived	2	2
CSL-9941	STRAND	2011	2011	0	2011	0.172292	2011	negative	died	1	1
CSL-9942	STRAND	2011	2011	0	2011	-1.3753	2011	negative	died	1	1
CSL-9944	STRAND	2011	2011	11	2011	2.69381	NA	NA	survived	3	3
CSL-9944	STRAND	2011	2011	10	2011	1.71987	NA	NA	survived	17	17
CSL-9949	STRAND	2011	2011	0	2011	-0.978476	NA	NA	survived	2	2
CSL-9951	STRAND	2011	2011	14	2011	8.76899	NA	NA	died	1	1
CSL-9951	STRAND	2011	2011	11	2011	8.76899	2011	positive	died	5	5
CSL-9953	STRAND	2011	2011	11	2011	15.016	NA	NA	died	3	3
CSL-9955	STRAND	2011	2011	11	2011	2.17069	NA	NA	survived	2	2
CSL-9955	STRAND	2011	2011	10	2011	0.998395	2011	positive	survived	14	14
CSL-9957	STRAND	2011	2011	0	2011	1.36262	NA	NA	survived	1	1
CSL-9959	STRAND	2011	2011	0	2011	-0.00701733	NA	NA	survived	25	25
CSL-9960	STRAND	2011	2011	0	2011	0.182992	NA	NA	survived	2	2
CSL-9960	STRAND	2011	2011	0	2011	-0.416994	NA	NA	survived	23	23
CSL-9962	STRAND	2011	2011	12	2011	8.02783	NA	NA	died	1	1
CSL-9962	STRAND	2011	2011	11	2011	10.5128	2011	positive	died	5	5
CSL-9964	STRAND	2011	2011	11	2011	6.11264	NA	NA	survived	3	3
CSL-9967	STRAND	2011	2011	11	2011	0.504495	NA	NA	survived	15	15
CSL-9968	STRAND	2011	2011	0	2011	0.515343	NA	NA	survived	1	1
CSL-9968	STRAND	2011	2011	0	2011	0.112569	NA	NA	survived	20	20
CSL-9969	STRAND	2011	2011	8	2011	-0.606208	NA	NA	survived	1	1
CSL-9969	STRAND	2011	2011	8	2011	-0.0334525	NA	NA	survived	16	16
CSL-9970	STRAND	2011	2011	0	2011	0.977383	NA	NA	survived	4	4
CSL-9970	STRAND	2011	2011	0	2011	1.71305	NA	NA	survived	27	27
CSL-9973	STRAND	2011	2011	11	2011	11.4064	NA	NA	died	1	1
CSL-9975	STRAND	2011	2011	0	2011	1.79391	2011	negative	died	2	2
CSL-9977	STRAND	2011	2011	11	2011	2.43479	NA	NA	survived	1	1
CSL-9977	STRAND	2011	2011	10	2011	2.34864	2011	positive	survived	13	13
CSL-9979	STRAND	2011	2011	10	2011	13.8263	2011	positive	died	1	1
CSL-9980	STRAND	2011	2011	11	2011	1.8466	NA	NA	survived	1	1
CSL-9980	STRAND	2011	2011	12	2011	1.69702	NA	NA	survived	16	16
CSL-9982	STRAND	2011	2011	0	2011	-2.25898	NA	NA	survived	2	2
CSL-9982	STRAND	2011	2011	0	2011	1.03603	NA	NA	survived	8	8
CSL-9982	STRAND	2011	2011	0	2011	1.99796	NA	NA	survived	17	17
CSL-9985	STRAND	2011	2011	10	2011	4.00058	NA	NA	survived	5	5
CSL-9985	STRAND	2011	2011	10	2011	2.30396	NA	NA	survived	11	11
CSL-9985	STRAND	2011	2011	9	2011	0.875093	NA	NA	survived	22	22
CSL-9988	STRAND	2011	2011	3	2011	-0.403962	2011	negative	survived	2	2
CSL-9991	STRAND	2011	2011	0	2011	-0.570572	NA	NA	died	2	2
CSL-9993	STRAND	2011	2011	0	2011	-0.0496616	NA	NA	survived	1	1
CSL-9994	STRAND	2011	2011	6	2011	-0.0469676	NA	NA	survived	3	3
CSL-9996	STRAND	2011	2011	12	2011	6.81619	NA	NA	survived	2	2
CSL-9996	STRAND	2011	2011	11	2011	2.97963	NA	NA	survived	12	12
WCSL-08-100	WILD	2008	2008	0	2008	-0.744199	NA	NA	wild	0	0
WCSL-08-174	WILD	2008	2008	0	2008	0.25401	NA	NA	wild	0	0
WCSL-08-52	WILD	2008	2008	0	2008	-0.462181	NA	NA	wild	0	0
WCSL-08-54	WILD	2008	2008	0	2008	-0.617963	NA	NA	wild	0	0
WCSL-08-58	WILD	2008	2008	0	2008	-0.701345	NA	NA	wild	0	0
WCSL-08-59	WILD	2008	2008	0	2008	-0.606424	NA	NA	wild	0	0
WCSL-08-60	WILD	2008	2008	0	2008	-0.875708	NA	NA	wild	0	0
WCSL-08-61	WILD	2008	2008	0	2008	-0.384344	NA	NA	wild	0	0
WCSL-08-63	WILD	2008	2008	0	2008	-2.05658	NA	NA	wild	0	0
WCSL-08-64	WILD	2008	2008	0	2008	-0.233693	NA	NA	wild	0	0
WCSL-08-65	WILD	2008	2008	0	2008	-1.04873	NA	NA	wild	0	0
WCSL-08-68	WILD	2008	2008	0	2008	-0.689879	NA	NA	wild	0	0
WCSL-08-70	WILD	2008	2008	0	2008	-0.731273	NA	NA	wild	0	0
WCSL-08-75	WILD	2008	2008	0	2008	-0.794365	NA	NA	wild	0	0
WCSL-08-99	WILD	2008	2008	0	2008	-0.208542	NA	NA	wild	0	0
WCSL-10-1	WILD	2010	2010	13	2010	2.97415	2010	positive	wild	0	0
WCSL-10-10	WILD	2010	2010	0	2010	-1.33973	2010	negative	wild	0	0
WCSL-10-11	WILD	2010	2010	0	2010	-1.29169	2010	negative	wild	0	0
WCSL-10-12	WILD	2010	2010	0	2010	-0.228157	2010	negative	wild	0	0
WCSL-10-13	WILD	2010	2010	0	2010	-0.79914	2010	negative	wild	0	0
WCSL-10-14	WILD	2010	2010	0	2010	-0.207174	2010	positive	wild	0	0
WCSL-10-15	WILD	2010	2010	11	2010	0.889367	NA	NA	wild	0	0
WCSL-10-16	WILD	2010	2010	0	2010	-0.507337	NA	NA	wild	0	0
WCSL-10-17	WILD	2010	2010	0	2010	0.0332155	NA	NA	wild	0	0
WCSL-10-18	WILD	2010	2010	0	2010	-0.417879	NA	NA	wild	0	0
WCSL-10-19	WILD	2010	2010	0	2010	-0.817316	NA	NA	wild	0	0
WCSL-10-2	WILD	2010	2010	0	2010	-0.942302	2010	negative	wild	0	0
WCSL-10-20	WILD	2010	2010	0	2010	-1.04327	NA	NA	wild	0	0
WCSL-10-21	WILD	2010	2010	0	2010	-0.464175	NA	NA	wild	0	0
WCSL-10-22	WILD	2010	2010	0	2010	-0.742071	NA	NA	wild	0	0
WCSL-10-23	WILD	2010	2010	0	2010	-0.534532	NA	NA	wild	0	0
WCSL-10-24	WILD	2010	2010	0	2010	-1.36266	NA	NA	wild	0	0
WCSL-10-25	WILD	2010	2010	0	2010	-0.470244	NA	NA	wild	0	0
WCSL-10-26	WILD	2010	2010	0	2010	-0.68412	NA	NA	wild	0	0
WCSL-10-27	WILD	2010	2010	0	2010	-1.75562	NA	NA	wild	0	0
WCSL-10-28	WILD	2010	2010	0	2010	-0.0996646	NA	NA	wild	0	0
WCSL-10-29	WILD	2010	2010	0	2010	-0.714375	NA	NA	wild	0	0
WCSL-10-3	WILD	2010	2010	7	2010	0.0628864	2010	positive	wild	0	0
WCSL-10-30	WILD	2010	2010	0	2010	0.735523	NA	NA	wild	0	0
WCSL-10-31	WILD	2010	2010	0	2010	-0.257879	NA	NA	wild	0	0
WCSL-10-32	WILD	2010	2010	0	2010	-1.4721	NA	NA	wild	0	0
WCSL-10-33	WILD	2010	2010	0	2010	-0.740244	NA	NA	wild	0	0
WCSL-10-34	WILD	2010	2010	0	2010	0.0945307	NA	NA	wild	0	0
WCSL-10-35	WILD	2010	2010	0	2010	-0.798046	NA	NA	wild	0	0
WCSL-10-36	WILD	2010	2010	0	2010	0.126976	NA	NA	wild	0	0
WCSL-10-37	WILD	2010	2010	0	2010	-0.54828	NA	NA	wild	0	0
WCSL-10-38	WILD	2010	2010	0	2010	-0.373207	NA	NA	wild	0	0
WCSL-10-39	WILD	2010	2010	0	2010	-1.23503	NA	NA	wild	0	0
WCSL-10-4	WILD	2010	2010	0	2010	-0.847593	2010	negative	wild	0	0
WCSL-10-40	WILD	2010	2010	0	2010	-1.6273	NA	NA	wild	0	0
WCSL-10-41	WILD	2010	2010	0	2010	-0.4353	NA	NA	wild	0	0
WCSL-10-42	WILD	2010	2010	0	2010	-0.959338	NA	NA	wild	0	0
WCSL-10-44	WILD	2010	2010	0	2010	0.270464	NA	NA	wild	0	0
WCSL-10-45	WILD	2010	2010	0	2010	-0.737111	NA	NA	wild	0	0
WCSL-10-46	WILD	2010	2010	0	2010	-0.58691	NA	NA	wild	0	0
WCSL-10-47	WILD	2010	2010	0	2010	-0.416694	NA	NA	wild	0	0
WCSL-10-48	WILD	2010	2010	0	2010	-1.2096	NA	NA	wild	0	0
WCSL-10-49	WILD	2010	2010	0	2010	-1.76323	NA	NA	wild	0	0
WCSL-10-5	WILD	2010	2010	0	2010	-1.23134	2010	negative	wild	0	0
WCSL-10-50	WILD	2010	2010	0	2010	-1.33137	2010	negative	wild	0	0
WCSL-10-51	WILD	2010	2010	0	2010	-0.781736	2010	negative	wild	0	0
WCSL-10-52	WILD	2010	2010	0	2010	-0.947608	2010	negative	wild	0	0
WCSL-10-53	WILD	2010	2010	0	2010	-1.34393	2010	negative	wild	0	0
WCSL-10-54	WILD	2010	2010	0	2010	-0.867559	2010	negative	wild	0	0
WCSL-10-55	WILD	2010	2010	0	2010	-1.04173	NA	NA	wild	0	0
WCSL-10-57	WILD	2010	2010	0	2010	-0.765924	NA	NA	wild	0	0
WCSL-10-58	WILD	2010	2010	0	2010	-1.02515	2010	negative	wild	0	0
WCSL-10-59	WILD	2010	2010	0	2010	0.050865	2010	negative	wild	0	0
WCSL-10-6	WILD	2010	2010	0	2010	-1.25628	2010	negative	wild	0	0
WCSL-10-60	WILD	2010	2010	0	2010	-1.28936	2010	negative	wild	0	0
WCSL-10-61	WILD	2010	2010	0	2010	-1.79766	NA	NA	wild	0	0
WCSL-10-62	WILD	2010	2010	0	2010	0.592565	2010	negative	wild	0	0
WCSL-10-63	WILD	2010	2010	0	2010	-0.629995	2010	negative	wild	0	0
WCSL-10-64	WILD	2010	2010	0	2010	-0.216074	2010	negative	wild	0	0
WCSL-10-65	WILD	2010	2010	0	2010	-1.32712	2010	negative	wild	0	0
WCSL-10-66	WILD	2010	2010	6	2010	-0.720773	2010	positive	wild	0	0
WCSL-10-67	WILD	2010	2010	0	2010	-0.298082	2010	negative	wild	0	0
WCSL-10-68	WILD	2010	2010	0	2010	-0.790706	2010	negative	wild	0	0
WCSL-10-69	WILD	2010	2010	0	2010	-0.804977	2010	negative	wild	0	0
WCSL-10-7	WILD	2010	2010	0	2010	0.143084	2010	negative	wild	0	0
WCSL-10-70	WILD	2010	2010	0	2010	-0.976063	2010	negative	wild	0	0
WCSL-10-71	WILD	2010	2010	0	2010	-0.713238	2010	negative	wild	0	0
WCSL-10-73	WILD	2010	2010	6	2010	0.386112	2010	positive	wild	0	0
WCSL-10-74	WILD	2010	2010	0	2010	-1.28568	2010	negative	wild	0	0
WCSL-10-75	WILD	2010	2010	0	2010	-0.718616	2010	negative	wild	0	0
WCSL-10-76	WILD	2010	2010	0	2010	-1.11766	2010	negative	wild	0	0
WCSL-10-77	WILD	2010	2010	0	2010	-0.752018	2010	negative	wild	0	0
WCSL-10-78	WILD	2010	2010	0	2010	-0.147206	NA	NA	wild	0	0
WCSL-10-79	WILD	2010	2010	10	2010	-0.712472	2010	positive	wild	0	0
WCSL-10-8	WILD	2010	2010	0	2010	-0.128993	2010	negative	wild	0	0
WCSL-10-80	WILD	2010	2010	0	2010	-0.668435	2010	negative	wild	0	0
WCSL-10-81	WILD	2010	2010	0	2010	-0.552129	2010	negative	wild	0	0
WCSL-10-82	WILD	2010	2010	0	2010	-0.601941	2010	negative	wild	0	0
WCSL-10-83	WILD	2010	2010	0	2010	-1.57373	NA	NA	wild	0	0
WCSL-10-84	WILD	2010	2010	0	2010	-1.41426	2010	negative	wild	0	0
WCSL-10-85	WILD	2010	2010	0	2010	-0.599622	2010	negative	wild	0	0
WCSL-10-86	WILD	2010	2010	0	2010	-1.10098	2010	negative	wild	0	0
WCSL-10-87	WILD	2010	2010	0	2010	-1.03516	2010	negative	wild	0	0
WCSL-10-88	WILD	2010	2010	0	2010	-1.1818	2010	negative	wild	0	0
WCSL-10-9	WILD	2010	2010	0	2010	-0.264916	2010	negative	wild	0	0
WCSL-0363-11	WILD	2011	2011	0	2011	-0.560993	2011	negative	wild	0	0
WCSL-0364-11	WILD	2011	2011	0	2011	-0.450032	2011	negative	wild	0	0
WCSL-0365-11	WILD	2011	2011	0	2011	-0.364171	2011	negative	wild	0	0
WCSL-0366-11	WILD	2011	2011	0	2011	0.676788	2011	negative	wild	0	0
WCSL-0367-11	WILD	2011	2011	0	2011	0.324441	2011	negative	wild	0	0
WCSL-0368-11	WILD	2011	2011	0	2011	-0.939332	2011	negative	wild	0	0
WCSL-0369-11	WILD	2011	2011	0	2011	-1.06259	2011	negative	wild	0	0
WCSL-0370-11	WILD	2011	2011	0	2011	-1.03893	2011	negative	wild	0	0
WCSL-0371-11	WILD	2011	2011	0	2011	-0.53101	2011	negative	wild	0	0
WCSL-0372-11	WILD	2011	2011	0	2011	-0.378572	NA	NA	wild	0	0
WCSL-0374-11	WILD	2011	2011	0	2011	-0.653665	2011	negative	wild	0	0
WCSL-0375-11	WILD	2011	2011	0	2011	-0.193451	2011	negative	wild	0	0
WCSL-1275-11	WILD	2011	2011	0	2011	-0.564394	2011	negative	wild	0	0
WCSL-1276-11	WILD	2011	2011	0	2011	0.702198	2011	negative	wild	0	0
WCSL-1277-11	WILD	2011	2011	0	2011	0.869209	2011	negative	wild	0	0
WCSL-1278-11	WILD	2011	2011	0	2011	-0.449957	2011	negative	wild	0	0
WCSL-1279-11	WILD	2011	2011	0	2011	-0.423847	2011	negative	wild	0	0
WCSL-1280-1-11	WILD	2011	2011	0	2011	-0.462298	2011	negative	wild	0	0
WCSL-1280-11	WILD	2011	2011	0	2011	-0.701146	2011	negative	wild	0	0
WCSL-1281-11	WILD	2011	2011	0	2011	-0.122291	2011	negative	wild	0	0
WCSL-1282-11	WILD	2011	2011	0	2011	0.104925	2011	negative	wild	0	0
WCSL-1283-11	WILD	2011	2011	0	2011	0.636778	2011	negative	wild	0	0
WCSL-1284-11	WILD	2011	2011	0	2011	-0.4221	2011	negative	wild	0	0
WCSL-1285-11	WILD	2011	2011	0	2011	-1.2885	2011	negative	wild	0	0
WCSL-1286-11	WILD	2011	2011	0	2011	2.03041	2011	negative	wild	0	0
WCSL-1287-11	WILD	2011	2011	0	2011	-0.265663	2011	negative	wild	0	0
WCSL-1288-11	WILD	2011	2011	0	2011	0.102492	2011	negative	wild	0	0
WCSL-1290-11	WILD	2011	2011	0	2011	1.74406	2011	negative	wild	0	0
WCSL-1291-11	WILD	2011	2011	0	2011	0.736375	NA	NA	wild	0	0
WCSL-1294-11	WILD	2011	2011	0	2011	0.0217653	NA	NA	wild	0	0
WCSL-1298-11	WILD	2011	2011	0	2011	0.473311	2011	negative	wild	0	0
WCSL-1299-11	WILD	2011	2011	0	2011	-0.39524	2011	negative	wild	0	0
WCSL-1308-11	WILD	2011	2011	0	2011	-0.251254	NA	NA	wild	0	0
WCSL-1340-11	WILD	2011	2011	0	2011	-0.752438	NA	NA	wild	0	0
WCSL-1341-11	WILD	2011	2011	0	2011	-0.407188	2011	negative	wild	0	0
WCSL-1342-11	WILD	2011	2011	0	2011	-0.880262	2011	negative	wild	0	0
WCSL-1343-11	WILD	2011	2011	0	2011	0.367801	NA	NA	wild	0	0
WCSL-1344-11	WILD	2011	2011	0	2011	0.104525	2011	negative	wild	0	0
WCSL-1345-11	WILD	2011	2011	0	2011	-0.789789	NA	NA	wild	0	0
WCSL-1346-11	WILD	2011	2011	0	2011	-1.07625	2011	negative	wild	0	0
WCSL-1347-11	WILD	2011	2011	0	2011	-0.402387	NA	NA	wild	0	0
WCSL-1348-11	WILD	2011	2011	0	2011	-0.849702	2011	negative	wild	0	0
WCSL-1349-11	WILD	2011	2011	0	2011	0.228194	2011	negative	wild	0	0
WCSL-1350-11	WILD	2011	2011	0	2011	-0.766885	2011	negative	wild	0	0
WCSL-1352-11	WILD	2011	2011	0	2011	-1.02286	2011	negative	wild	0	0
WCSL-1353-11	WILD	2011	2011	0	2011	-0.398398	2011	negative	wild	0	0
WCSL-1354-11	WILD	2011	2011	0	2011	-0.2954	2011	negative	wild	0	0
WCSL-19694-11	WILD	2011	2011	0	2011	-0.418461	2011	negative	wild	0	0
WCSL-209-11	WILD	2011	2011	9	2011	-0.409767	2011	positive	wild	0	0
WCSL-214-11	WILD	2011	2011	0	2011	-0.794882	2011	negative	wild	0	0
WCSL-215-11	WILD	2011	2011	7	2011	-0.0432782	2011	positive	wild	0	0
WCSL-223-11	WILD	2011	2011	0	2011	-1.15732	2011	negative	wild	0	0
WCSL-225-11	WILD	2011	2011	0	2011	-0.321685	2011	negative	wild	0	0
WCSL-5651-11	WILD	2011	2011	7	2011	0.0571026	2011	positive	wild	0	0
WCSL-5652-11	WILD	2011	2011	11	2011	-0.191491	2011	positive	wild	0	0
WCSL-5653-11	WILD	2011	2011	0	2011	-0.75753	2011	negative	wild	0	0
WCSL-5657-11	WILD	2011	2011	0	2011	-0.494159	2011	negative	wild	0	0
WCSL-5658-11	WILD	2011	2011	0	2011	-0.136745	2011	negative	wild	0	0
WCSL-5659-11	WILD	2011	2011	0	2011	-0.944709	2011	negative	wild	0	0
WCSL-5660-11	WILD	2011	2011	0	2011	-0.0692439	2011	positive	wild	0	0
WCSL-6269-11	WILD	2011	2011	9	2011	-0.80616	2011	negative	wild	0	0
WCSL-6271-11	WILD	2011	2011	10	2011	1.51503	2011	positive	wild	0	0
WCSL-6272-11	WILD	2011	2011	0	2011	-0.900478	2011	negative	wild	0	0
WCSL-6273-11	WILD	2011	2011	7	2011	-1.24359	2011	negative	wild	0	0
WCSL-6274-11	WILD	2011	2011	8	2011	-0.884168	2011	positive	wild	0	0
WCSL-6275-11	WILD	2011	2011	0	2011	-1.04574	2011	negative	wild	0	0
WCSL-6426-11	WILD	2011	2011	0	2011	-1.20336	2011	negative	wild	0	0
WCSL-6428-11	WILD	2011	2011	0	2011	0.789692	2011	negative	wild	0	0
WCSL-6429-11	WILD	2011	2011	0	2011	-1.01508	2011	negative	wild	0	0
WCSL-6430-11	WILD	2011	2011	0	2011	-1.194	2011	negative	wild	0	0
WCSL-6431-11	WILD	2011	2011	11	2011	-0.284828	2011	positive	wild	0	0
WCSL-6432-11	WILD	2011	2011	0	2011	-0.937864	2011	positive	wild	0	0
WCSL-6433-11	WILD	2011	2011	0	2011	-1.51843	2011	positive	wild	0	0
WCSL-6434-11	WILD	2011	2011	7	2011	-0.622544	2011	positive	wild	0	0
WCSL-6435-11	WILD	2011	2011	0	2011	0.493156	2011	negative	wild	0	0
WCSL-6436-11	WILD	2011	2011	3	2011	0.162627	2011	positive	wild	0	0
WCSL-6437-11	WILD	2011	2011	0	2011	-1.50943	2011	positive	wild	0	0
WCSL-6438-11	WILD	2011	2011	10	2011	-0.526595	2011	positive	wild	0	0
WCSL-6439-11	WILD	2011	2011	5	2011	0.00249268	2011	positive	wild	0	0
WCSL-6440-11	WILD	2011	2011	0	2011	-1.14659	2011	negative	wild	0	0
WCSL-6441-11	WILD	2011	2011	12	2011	-0.0698354	2011	positive	wild	0	0
WCSL-6442-11	WILD	2011	2011	0	2011	-0.669007	2011	positive	wild	0	0
WCSL-6443-11	WILD	2011	2011	12	2011	1.96312	2011	positive	wild	0	0
WCSL-6444-11	WILD	2011	2011	0	2011	-0.578418	2011	negative	wild	0	0
WCSL-6445-11	WILD	2011	2011	6	2011	-0.907338	2011	positive	wild	0	0
WCSL-6446-11	WILD	2011	2011	12	2011	-0.601802	2011	positive	wild	0	0
WCSL-6448-11	WILD	2011	2011	0	2011	-0.827463	2011	negative	wild	0	0
WCSL-6449-11	WILD	2011	2011	0	2011	-1.10721	2011	negative	wild	0	0
WCSL-6450-11	WILD	2011	2011	4	2011	-0.408091	2011	positive	wild	0	0
WCSL-6451-11	WILD	2011	2011	0	2011	-1.00575	2011	negative	wild	0	0
WCSL-6452-11	WILD	2011	2011	10	2011	-0.870691	2011	positive	wild	0	0
WCSL-6453-11	WILD	2011	2011	9	2011	0.102281	2011	positive	wild	0	0
WCSL-7767-11	WILD	2011	2011	0	2011	0.0553519	2011	negative	wild	0	0
WCSL-9088-11	WILD	2011	2011	0	2011	-0.302304	2011	negative	wild	0	0
WCSL-9131-11	WILD	2011	2011	0	2011	-0.401999	2011	negative	wild	0	0
WCSL-9255-11	WILD	2011	2011	0	2011	0.126259	NA	NA	wild	0	0
WCSL-9356-11	WILD	2011	2011	0	2011	-0.384715	2011	negative	wild	0	0
WCSL-9694-11	WILD	2011	2011	0	2011	-0.700082	2011	negative	wild	0	0
WCSL-9881-11	WILD	2011	2011	0	2011	-0.419107	2011	negative	wild	0	0
WCSL-0372-12	WILD	2012	2012	0	2012	-0.177961	2012	negative	wild	0	0
WCSL-12012	WILD	2012	2012	0	2012	0.378359	2012	negative	wild	0	0
WCSL-1298-12	WILD	2012	2012	0	2012	-0.154292	NA	NA	wild	0	0
WCSL-1359-12	WILD	2012	2012	0	2012	-0.470563	NA	NA	wild	0	0
WCSL-1362-12	WILD	2012	2012	0	2012	-1.1505	NA	NA	wild	0	0
WCSL-1363-12	WILD	2012	2012	0	2012	0.0810522	2012	negative	wild	0	0
WCSL-1364-12	WILD	2012	2012	0	2012	-0.711864	2012	negative	wild	0	0
WCSL-1365-12	WILD	2012	2012	0	2012	0.721521	2012	negative	wild	0	0
WCSL-1366-12	WILD	2012	2012	0	2012	-0.0590897	NA	NA	wild	0	0
WCSL-1367-12	WILD	2012	2012	6	2012	0.899909	2012	positive	wild	0	0
WCSL-1369-12	WILD	2012	2012	0	2012	-0.0216357	2012	negative	wild	0	0
WCSL-1370-12	WILD	2012	2012	0	2012	0.00701658	2012	negative	wild	0	0
WCSL-1371-12	WILD	2012	2012	0	2012	0.951825	2012	negative	wild	0	0
WCSL-1372-12	WILD	2012	2012	0	2012	1.67838	2012	negative	wild	0	0
WCSL-1374-12	WILD	2012	2012	0	2012	-0.137266	2012	negative	wild	0	0
WCSL-1375-12	WILD	2012	2012	0	2012	0.20978	2012	positive	wild	0	0
WCSL-1376-12	WILD	2012	2012	0	2012	-0.531456	2012	negative	wild	0	0
WCSL-1377-12	WILD	2012	2012	0	2012	0.304799	NA	NA	wild	0	0
WCSL-1378-12	WILD	2012	2012	0	2012	0.465574	2012	negative	wild	0	0
WCSL-1379-12	WILD	2012	2012	0	2012	-0.152656	NA	NA	wild	0	0
WCSL-1380-12	WILD	2012	2012	0	2012	-1.38567	2012	negative	wild	0	0
WCSL-1381-12	WILD	2012	2012	0	2012	0.19368	NA	NA	wild	0	0
WCSL-1382-12	WILD	2012	2012	0	2012	2.36187	2012	positive	wild	0	0
WCSL-1383-12	WILD	2012	2012	0	2012	-0.0623779	2012	negative	wild	0	0
WCSL-1384-12	WILD	2012	2012	0	2012	-0.716015	2012	negative	wild	0	0
WCSL-1385-12	WILD	2012	2012	0	2012	-0.408758	2012	negative	wild	0	0
WCSL-1386-12	WILD	2012	2012	0	2012	1.4322	2012	negative	wild	0	0
WCSL-1387-12	WILD	2012	2012	0	2012	-1.19623	2012	positive	wild	0	0
WCSL-1388-12	WILD	2012	2012	0	2012	-0.843803	2012	negative	wild	0	0
WCSL-1389-12	WILD	2012	2012	0	2012	-1.38234	2012	negative	wild	0	0
WCSL-1390-12	WILD	2012	2012	0	2012	-0.785097	2012	negative	wild	0	0
WCSL-1391-12	WILD	2012	2012	0	2012	-0.647335	NA	NA	wild	0	0
WCSL-1392-12	WILD	2012	2012	0	2012	-0.900872	2012	negative	wild	0	0
WCSL-1393-12	WILD	2012	2012	0	2012	1.42966	NA	NA	wild	0	0
WCSL-1394-12	WILD	2012	2012	0	2012	-0.288183	NA	NA	wild	0	0
WCSL-1395-12	WILD	2012	2012	0	2012	-1.38439	NA	NA	wild	0	0
WCSL-1396-12	WILD	2012	2012	0	2012	0.14238	2012	positive	wild	0	0
WCSL-1397-12	WILD	2012	2012	0	2012	-0.94218	2012	negative	wild	0	0
WCSL-1399-12	WILD	2012	2012	0	2012	-0.675159	NA	NA	wild	0	0
WCSL-1400-12	WILD	2012	2012	0	2012	-0.670482	2012	negative	wild	0	0
WCSL-1401-12	WILD	2012	2012	0	2012	-0.0820445	2012	negative	wild	0	0
WCSL-1402-12	WILD	2012	2012	0	2012	-0.235229	2012	negative	wild	0	0
WCSL-1403-12	WILD	2012	2012	0	2012	-0.282299	2012	negative	wild	0	0
WCSL-1404-12	WILD	2012	2012	0	2012	2.54079	2012	negative	wild	0	0
WCSL-1405-12	WILD	2012	2012	0	2012	1.09269	2012	negative	wild	0	0
WCSL-1406-12	WILD	2012	2012	0	2012	-0.582844	2012	negative	wild	0	0
WCSL-1407-12	WILD	2012	2012	0	2012	-0.425199	2012	negative	wild	0	0
WCSL-1408-12	WILD	2012	2012	0	2012	-0.595616	2012	negative	wild	0	0
WCSL-1409-12	WILD	2012	2012	0	2012	-1.23107	2012	negative	wild	0	0
WCSL-1410-12	WILD	2012	2012	0	2012	-0.225027	2012	negative	wild	0	0
WCSL-1411-12	WILD	2012	2012	0	2012	-1.03453	2012	negative	wild	0	0
WCSL-1412-12	WILD	2012	2012	0	2012	1.16862	2012	positive	wild	0	0
WCSL-1721-12	WILD	2012	2012	0	2012	-0.641075	2012	negative	wild	0	0
WCSL-7351-12	WILD	2012	2012	0	2012	-0.811257	2012	positive	wild	0	0
WCSL-7352-12	WILD	2012	2012	0	2012	-1.65304	2012	negative	wild	0	0
WCSL-7353-12	WILD	2012	2012	0	2012	0.713482	2012	positive	wild	0	0
WCSL-7354-12	WILD	2012	2012	0	2012	-0.507823	2012	positive	wild	0	0
WCSL-7355-12	WILD	2012	2012	0	2012	-0.709009	2012	positive	wild	0	0
WCSL-7356-12	WILD	2012	2012	0	2012	-0.377809	2012	positive	wild	0	0
WCSL-7357-12	WILD	2012	2012	0	2012	-1.21534	2012	positive	wild	0	0
WCSL-7358-12	WILD	2012	2012	0	2012	-1.04106	2012	positive	wild	0	0
WCSL-7359-12	WILD	2012	2012	0	2012	-1.26523	2012	positive	wild	0	0
WCSL-7360-12	WILD	2012	2012	0	2012	-0.578566	2012	negative	wild	0	0
WCSL-7361-12	WILD	2012	2012	0	2012	-1.29564	2012	negative	wild	0	0
WCSL-7362-12	WILD	2012	2012	0	2012	-1.27254	2012	positive	wild	0	0
WCSL-7363-12	WILD	2012	2012	0	2012	-0.242929	2012	negative	wild	0	0
WCSL-7364-12	WILD	2012	2012	0	2012	0.0670946	2012	negative	wild	0	0
WCSL-7365-12	WILD	2012	2012	0	2012	-1.03007	2012	negative	wild	0	0
WCSL-7366-12	WILD	2012	2012	0	2012	-0.726477	2012	negative	wild	0	0
WCSL-7367-12	WILD	2012	2012	0	2012	-0.192047	2012	negative	wild	0	0
WCSL-7368-12	WILD	2012	2012	0	2012	-0.949656	2012	negative	wild	0	0
WCSL-7369-12	WILD	2012	2012	0	2012	-1.23283	2012	negative	wild	0	0
WCSL-7370-12	WILD	2012	2012	0	2012	0.877941	2012	negative	wild	0	0
WCSL-7371-12	WILD	2012	2012	0	2012	-0.0414072	2012	positive	wild	0	0
WCSL-7372-12	WILD	2012	2012	4	2012	-0.95826	2012	negative	wild	0	0
WCSL-7373-12	WILD	2012	2012	0	2012	-0.673751	2012	positive	wild	0	0
WCSL-7374-12	WILD	2012	2012	10	2012	0.305488	2012	positive	wild	0	0
WCSL-7375-12	WILD	2012	2012	0	2012	-0.673242	2012	positive	wild	0	0
WCSL-7376-12	WILD	2012	2012	0	2012	-0.412548	2012	negative	wild	0	0
WCSL-7377-12	WILD	2012	2012	0	2012	-1.17728	2012	negative	wild	0	0
WCSL-7378-12	WILD	2012	2012	0	2012	-0.847699	2012	negative	wild	0	0
WCSL-7379-12	WILD	2012	2012	0	2012	-1.03774	2012	positive	wild	0	0
WCSL-7380-12	WILD	2012	2012	0	2012	-0.731612	2012	positive	wild	0	0
WCSL-7381-12	WILD	2012	2012	0	2012	0.496504	2012	positive	wild	0	0
WCSL-7382-12	WILD	2012	2012	0	2012	-0.924468	2012	positive	wild	0	0
WCSL-7383-12	WILD	2012	2012	0	2012	-0.157806	2012	negative	wild	0	0
WCSL-7384-12	WILD	2012	2012	0	2012	-0.85321	2012	negative	wild	0	0
WCSL-7385-12	WILD	2012	2012	8	2012	-0.602389	2012	positive	wild	0	0
WCSL-7386-12	WILD	2012	2012	0	2012	-1.31929	2012	negative	wild	0	0
WCSL-7387-12	WILD	2012	2012	0	2012	-0.961176	2012	negative	wild	0	0
WCSL-7388-12	WILD	2012	2012	0	2012	-0.960561	2012	negative	wild	0	0
WCSL-7389-12	WILD	2012	2012	0	2012	-0.255976	NA	NA	wild	0	0
WCSL-7390-12	WILD	2012	2012	0	2012	0.0262225	2012	negative	wild	0	0
WCSL-7391-12	WILD	2012	2012	0	2012	-0.330341	2012	negative	wild	0	0
WCSL-7392-12	WILD	2012	2012	0	2012	-1.51601	2012	negative	wild	0	0
WCSL-7393-12	WILD	2012	2012	0	2012	-0.740857	2012	negative	wild	0	0
WCSL-7394-12	WILD	2012	2012	0	2012	-0.2696	2012	negative	wild	0	0
WCSL-7395-12	WILD	2012	2012	0	2012	-0.629015	2012	negative	wild	0	0
WCSL-7396-12	WILD	2012	2012	0	2012	-0.841782	2012	negative	wild	0	0
WCSL-7397-12	WILD	2012	2012	0	2012	0.471616	2012	negative	wild	0	0
WCSL-7398-12	WILD	2012	2012	0	2012	-0.208815	2012	negative	wild	0	0
WCSL-7399-12	WILD	2012	2012	0	2012	-3.0761	2012	negative	wild	0	0
WCSL-7400-12	WILD	2012	2012	0	2012	-0.623323	2012	negative	wild	0	0
WCSL-7701-12	WILD	2012	2012	0	2012	-0.721057	2012	negative	wild	0	0
WCSL-7702-12	WILD	2012	2012	0	2012	-1.20701	2012	negative	wild	0	0
WCSL-7703-12	WILD	2012	2012	12	2012	0.549435	2012	positive	wild	0	0
WCSL-7704-12	WILD	2012	2012	0	2012	-0.684044	2012	negative	wild	0	0
WCSL-U211-12	WILD	2012	2012	3	2012	-0.240558	2012	positive	wild	0	0
WCSL-V150-12	WILD	2012	2012	0	2012	-0.110098	2012	negative	wild	0	0
WCSL-V225-12	WILD	2012	2012	0	2012	-0.126514	2012	negative	wild	0	0
WCSL-V239-12	WILD	2012	2012	0	2012	-0.427318	NA	NA	wild	0	0
WCSL-V391-12	WILD	2012	2012	0	2012	-0.193623	2012	negative	wild	0	0
WCSL-V486-12	WILD	2012	2012	0	2012	-0.950375	2012	negative	wild	0	0
WCSL-V69-12	WILD	2012	2012	0	2012	-0.124378	NA	NA	wild	0	0
WCSL-1-13	WILD	2013	2013	0	2013	-1.85333	2013	negative	wild	0	0
WCSL-10-13	WILD	2013	2013	0	2013	-1.71972	2013	negative	wild	0	0
WCSL-11-13	WILD	2013	2013	0	2013	-1.31355	2013	negative	wild	0	0
WCSL-12-13	WILD	2013	2013	0	2013	-2.46046	2013	negative	wild	0	0
WCSL-1289YRT	WILD	2013	2013	0	2013	-0.236592	2013	negative	wild	0	0
WCSL-13-13	WILD	2013	2013	0	2013	-1.92157	2013	negative	wild	0	0
WCSL-14-13	WILD	2013	2013	0	2013	0.453654	2013	negative	wild	0	0
WCSL-1450	WILD	2013	2013	0	2013	-0.171693	2013	negative	wild	0	0
WCSL-1451	WILD	2013	2013	0	2013	-0.57379	2013	negative	wild	0	0
WCSL-1452	WILD	2013	2013	0	2013	0.689997	2013	negative	wild	0	0
WCSL-1453	WILD	2013	2013	0	2013	0.0918608	2013	negative	wild	0	0
WCSL-1454	WILD	2013	2013	0	2013	-0.0506944	NA	NA	wild	0	0
WCSL-1455	WILD	2013	2013	0	2013	0.161724	2013	negative	wild	0	0
WCSL-1456	WILD	2013	2013	0	2013	0.569944	2013	negative	wild	0	0
WCSL-1457	WILD	2013	2013	0	2013	-0.406215	NA	NA	wild	0	0
WCSL-1458	WILD	2013	2013	0	2013	-0.0535264	2013	negative	wild	0	0
WCSL-1459	WILD	2013	2013	0	2013	-1.41795	2013	negative	wild	0	0
WCSL-1460	WILD	2013	2013	0	2013	-0.501217	2013	negative	wild	0	0
WCSL-1461	WILD	2013	2013	0	2013	-2.53479	2013	negative	wild	0	0
WCSL-1462	WILD	2013	2013	0	2013	0.907549	2013	negative	wild	0	0
WCSL-1463	WILD	2013	2013	0	2013	0.212524	2013	negative	wild	0	0
WCSL-1464	WILD	2013	2013	0	2013	0.287451	2013	negative	wild	0	0
WCSL-1465	WILD	2013	2013	0	2013	-0.233704	2013	negative	wild	0	0
WCSL-1466	WILD	2013	2013	0	2013	-1.81996	2013	negative	wild	0	0
WCSL-1467	WILD	2013	2013	0	2013	0.848098	2013	negative	wild	0	0
WCSL-1468	WILD	2013	2013	0	2013	-4.52216	2013	negative	wild	0	0
WCSL-1469	WILD	2013	2013	0	2013	-0.925781	2013	negative	wild	0	0
WCSL-1470	WILD	2013	2013	0	2013	1.59347	2013	negative	wild	0	0
WCSL-15-13	WILD	2013	2013	0	2013	-0.95656	2013	negative	wild	0	0
WCSL-1534	WILD	2013	2013	0	2013	-0.653222	NA	NA	wild	0	0
WCSL-16-13	WILD	2013	2013	0	2013	-1.40787	2013	negative	wild	0	0
WCSL-17-13	WILD	2013	2013	0	2013	-0.2247	2013	negative	wild	0	0
WCSL-18-13	WILD	2013	2013	0	2013	-0.853216	2013	negative	wild	0	0
WCSL-19-13	WILD	2013	2013	0	2013	-0.621066	2013	negative	wild	0	0
WCSL-2-13	WILD	2013	2013	0	2013	-0.665436	2013	negative	wild	0	0
WCSL-20-13	WILD	2013	2013	0	2013	-1.60402	2013	negative	wild	0	0
WCSL-21-13	WILD	2013	2013	0	2013	-1.72412	2013	negative	wild	0	0
WCSL-22-13	WILD	2013	2013	0	2013	-0.742776	2013	negative	wild	0	0
WCSL-23-13	WILD	2013	2013	0	2013	-1.25135	2013	negative	wild	0	0
WCSL-24-13	WILD	2013	2013	0	2013	-1.18333	2013	negative	wild	0	0
WCSL-25-13	WILD	2013	2013	0	2013	0.736548	2013	negative	wild	0	0
WCSL-26-13	WILD	2013	2013	0	2013	-1.49062	2013	negative	wild	0	0
WCSL-27-13	WILD	2013	2013	0	2013	-1.06337	2013	negative	wild	0	0
WCSL-28-13	WILD	2013	2013	0	2013	-1.3986	2013	negative	wild	0	0
WCSL-3-13	WILD	2013	2013	0	2013	-1.29693	2013	negative	wild	0	0
WCSL-30-13	WILD	2013	2013	0	2013	-0.84087	2013	negative	wild	0	0
WCSL-31-13	WILD	2013	2013	0	2013	-1.09703	2013	negative	wild	0	0
WCSL-32-13	WILD	2013	2013	0	2013	-0.74022	2013	negative	wild	0	0
WCSL-33-13	WILD	2013	2013	0	2013	-1.67861	2013	negative	wild	0	0
WCSL-34-13	WILD	2013	2013	0	2013	-0.845731	2013	negative	wild	0	0
WCSL-35-13	WILD	2013	2013	0	2013	-1.54387	2013	negative	wild	0	0
WCSL-36-13	WILD	2013	2013	0	2013	-1.89785	2013	negative	wild	0	0
WCSL-37-13	WILD	2013	2013	0	2013	-0.948972	2013	negative	wild	0	0
WCSL-38-13	WILD	2013	2013	0	2013	-1.4891	2013	negative	wild	0	0
WCSL-39-13	WILD	2013	2013	0	2013	-1.65673	2013	negative	wild	0	0
WCSL-4-13	WILD	2013	2013	0	2013	0.409248	2013	negative	wild	0	0
WCSL-40-13	WILD	2013	2013	0	2013	-1.4015	2013	negative	wild	0	0
WCSL-41-13	WILD	2013	2013	0	2013	-1.03519	NA	NA	wild	0	0
WCSL-42-13	WILD	2013	2013	0	2013	-1.13937	2013	negative	wild	0	0
WCSL-43-13	WILD	2013	2013	0	2013	-1.43528	2013	negative	wild	0	0
WCSL-44-13	WILD	2013	2013	0	2013	-0.37784	2013	negative	wild	0	0
WCSL-45-13	WILD	2013	2013	0	2013	-1.14914	NA	NA	wild	0	0
WCSL-46-13	WILD	2013	2013	0	2013	1.02885	2013	negative	wild	0	0
WCSL-47-13	WILD	2013	2013	0	2013	0.333183	2013	negative	wild	0	0
WCSL-48-13	WILD	2013	2013	0	2013	-0.195215	2013	negative	wild	0	0
WCSL-49-13	WILD	2013	2013	0	2013	0.505528	2013	negative	wild	0	0
WCSL-5-13	WILD	2013	2013	0	2013	0.0413848	2013	negative	wild	0	0
WCSL-50-13	WILD	2013	2013	0	2013	-1.19837	2013	negative	wild	0	0
WCSL-500	WILD	2013	2013	0	2013	0.0147213	2013	negative	wild	0	0
WCSL-502	WILD	2013	2013	0	2013	0.935762	2013	negative	wild	0	0
WCSL-504	WILD	2013	2013	0	2013	0.801501	2013	negative	wild	0	0
WCSL-506	WILD	2013	2013	0	2013	-7.48571	2013	negative	wild	0	0
WCSL-508	WILD	2013	2013	0	2013	0.891733	2013	negative	wild	0	0
WCSL-51-13	WILD	2013	2013	0	2013	-1.00845	2013	negative	wild	0	0
WCSL-510	WILD	2013	2013	0	2013	-0.134642	2013	negative	wild	0	0
WCSL-512	WILD	2013	2013	0	2013	-0.511444	2013	negative	wild	0	0
WCSL-514	WILD	2013	2013	0	2013	0.0106876	2013	negative	wild	0	0
WCSL-516	WILD	2013	2013	0	2013	-5.67191	2013	negative	wild	0	0
WCSL-518	WILD	2013	2013	0	2013	1.0492	2013	negative	wild	0	0
WCSL-52-13	WILD	2013	2013	0	2013	2.17093	2013	negative	wild	0	0
WCSL-520	WILD	2013	2013	0	2013	-0.49479	2013	negative	wild	0	0
WCSL-522	WILD	2013	2013	0	2013	-7.67212	2013	negative	wild	0	0
WCSL-524	WILD	2013	2013	0	2013	0.637263	2013	negative	wild	0	0
WCSL-526	WILD	2013	2013	0	2013	6.135	2013	negative	wild	0	0
WCSL-528	WILD	2013	2013	0	2013	5.2923	2013	negative	wild	0	0
WCSL-53-13	WILD	2013	2013	0	2013	-0.0507482	2013	negative	wild	0	0
WCSL-530	WILD	2013	2013	0	2013	-0.305044	2013	negative	wild	0	0
WCSL-532	WILD	2013	2013	0	2013	-0.546585	2013	negative	wild	0	0
WCSL-534	WILD	2013	2013	0	2013	0.384246	2013	negative	wild	0	0
WCSL-536	WILD	2013	2013	0	2013	0.930638	2013	negative	wild	0	0
WCSL-538	WILD	2013	2013	0	2013	-0.541431	2013	negative	wild	0	0
WCSL-54-13	WILD	2013	2013	0	2013	-0.397334	2013	negative	wild	0	0
WCSL-540	WILD	2013	2013	0	2013	0.220388	2013	negative	wild	0	0
WCSL-542	WILD	2013	2013	0	2013	0.438672	2013	negative	wild	0	0
WCSL-544	WILD	2013	2013	0	2013	1.03852	2013	negative	wild	0	0
WCSL-546	WILD	2013	2013	0	2013	-0.113837	2013	negative	wild	0	0
WCSL-548	WILD	2013	2013	0	2013	-0.354687	2013	negative	wild	0	0
WCSL-55-13	WILD	2013	2013	0	2013	0.806325	2013	negative	wild	0	0
WCSL-550	WILD	2013	2013	0	2013	-0.628236	2013	negative	wild	0	0
WCSL-552	WILD	2013	2013	0	2013	0.544819	2013	negative	wild	0	0
WCSL-554	WILD	2013	2013	0	2013	0.71386	2013	negative	wild	0	0
WCSL-556	WILD	2013	2013	0	2013	0.773667	2013	negative	wild	0	0
WCSL-558	WILD	2013	2013	0	2013	0.130992	NA	NA	wild	0	0
WCSL-56-13	WILD	2013	2013	0	2013	1.33351	2013	negative	wild	0	0
WCSL-560	WILD	2013	2013	0	2013	0.607092	2013	negative	wild	0	0
WCSL-562	WILD	2013	2013	0	2013	0.786737	2013	negative	wild	0	0
WCSL-564	WILD	2013	2013	0	2013	-0.370981	2013	negative	wild	0	0
WCSL-566	WILD	2013	2013	0	2013	0.0296793	2013	negative	wild	0	0
WCSL-568	WILD	2013	2013	0	2013	0.681968	2013	negative	wild	0	0
WCSL-57-13	WILD	2013	2013	0	2013	0.417228	2013	negative	wild	0	0
WCSL-570	WILD	2013	2013	0	2013	0.848488	2013	negative	wild	0	0
WCSL-572	WILD	2013	2013	0	2013	-0.397255	2013	negative	wild	0	0
WCSL-574	WILD	2013	2013	0	2013	-0.120846	2013	negative	wild	0	0
WCSL-576	WILD	2013	2013	0	2013	-1.64077	2013	negative	wild	0	0
WCSL-578	WILD	2013	2013	0	2013	1.71743	2013	negative	wild	0	0
WCSL-58-13	WILD	2013	2013	0	2013	-0.417971	2013	negative	wild	0	0
WCSL-580	WILD	2013	2013	0	2013	1.93949	2013	negative	wild	0	0
WCSL-582	WILD	2013	2013	0	2013	1.71945	2013	negative	wild	0	0
WCSL-584	WILD	2013	2013	0	2013	1.00354	2013	negative	wild	0	0
WCSL-588	WILD	2013	2013	0	2013	-2.02019	2013	negative	wild	0	0
WCSL-590	WILD	2013	2013	0	2013	0.41545	2013	negative	wild	0	0
WCSL-592	WILD	2013	2013	0	2013	0.547931	2013	negative	wild	0	0
WCSL-594	WILD	2013	2013	0	2013	-0.700594	2013	negative	wild	0	0
WCSL-596	WILD	2013	2013	0	2013	-0.0295455	2013	negative	wild	0	0
WCSL-598	WILD	2013	2013	0	2013	1.83956	2013	negative	wild	0	0
WCSL-6-13	WILD	2013	2013	3	2013	-0.0923862	2013	negative	wild	0	0
WCSL-600	WILD	2013	2013	0	2013	-0.269298	2013	negative	wild	0	0
WCSL-602	WILD	2013	2013	0	2013	0.17866	2013	negative	wild	0	0
WCSL-604	WILD	2013	2013	0	2013	0.0105959	2013	negative	wild	0	0
WCSL-606	WILD	2013	2013	0	2013	-0.198462	2013	negative	wild	0	0
WCSL-608	WILD	2013	2013	0	2013	0.0934719	2013	negative	wild	0	0
WCSL-610	WILD	2013	2013	0	2013	1.76969	2013	negative	wild	0	0
WCSL-612	WILD	2013	2013	0	2013	0.116501	2013	negative	wild	0	0
WCSL-614	WILD	2013	2013	0	2013	-0.70124	2013	negative	wild	0	0
WCSL-616	WILD	2013	2013	0	2013	-0.903969	2013	negative	wild	0	0
WCSL-618	WILD	2013	2013	0	2013	0.0512002	2013	negative	wild	0	0
WCSL-7-13	WILD	2013	2013	0	2013	-1.26116	2013	negative	wild	0	0
WCSL-8-13	WILD	2013	2013	0	2013	-1.46361	2013	negative	wild	0	0
WCSL-9-13	WILD	2013	2013	0	2013	-1.1871	2013	negative	wild	0	0
WCSL-V194	WILD	2013	2013	0	2013	0.325896	2013	negative	wild	0	0
WCSL-V371	WILD	2013	2013	0	2013	-0.587602	2013	negative	wild	0	0
WCSL-V736	WILD	2013	2013	0	2013	0.0390805	NA	NA	wild	0	0
WCSL-V811	WILD	2013	2013	0	2013	-0.0452275	NA	NA	wild	0	0
WCSL-0372-14	WILD	2014	2014	0	2014	1.39555	2014	negative	wild	0	0
WCSL-100-14	WILD	2014	2014	0	2014	-2.20121	2014	negative	wild	0	0
WCSL-101-14	WILD	2014	2014	0	2014	0.491317	2014	negative	wild	0	0
WCSL-102-14	WILD	2014	2014	0	2014	-1.26961	2014	negative	wild	0	0
WCSL-105-14	WILD	2014	2014	0	2014	1.01605	2014	negative	wild	0	0
WCSL-106-14	WILD	2014	2014	0	2014	-0.550004	2014	negative	wild	0	0
WCSL-107-14	WILD	2014	2014	0	2014	-0.950774	2014	negative	wild	0	0
WCSL-108-14	WILD	2014	2014	0	2014	-0.484635	2014	negative	wild	0	0
WCSL-108V-14	WILD	2014	2014	0	2014	0.279571	2014	negative	wild	0	0
WCSL-109-14	WILD	2014	2014	0	2014	0.0821621	2014	negative	wild	0	0
WCSL-110-14	WILD	2014	2014	0	2014	-0.475079	2014	negative	wild	0	0
WCSL-111-14	WILD	2014	2014	0	2014	-0.323813	2014	negative	wild	0	0
WCSL-112-14	WILD	2014	2014	0	2014	-0.903818	2014	negative	wild	0	0
WCSL-113-14	WILD	2014	2014	0	2014	-1.11975	2014	negative	wild	0	0
WCSL-114-14	WILD	2014	2014	0	2014	-1.01476	2014	negative	wild	0	0
WCSL-115-14	WILD	2014	2014	0	2014	-0.413239	2014	negative	wild	0	0
WCSL-1249-14	WILD	2014	2014	0	2014	-0.166992	2014	negative	wild	0	0
WCSL-1438-14	WILD	2014	2014	0	2014	-0.866071	2014	negative	wild	0	0
WCSL-1439-14	WILD	2014	2014	0	2014	0.0308971	2014	negative	wild	0	0
WCSL-1440-14	WILD	2014	2014	0	2014	-0.21016	2014	negative	wild	0	0
WCSL-1441-14	WILD	2014	2014	0	2014	-0.288811	2014	negative	wild	0	0
WCSL-1442-14	WILD	2014	2014	0	2014	-0.922389	2014	negative	wild	0	0
WCSL-1443-14	WILD	2014	2014	0	2014	-0.0286367	2014	negative	wild	0	0
WCSL-1445-14	WILD	2014	2014	0	2014	0.0218192	2014	negative	wild	0	0
WCSL-1446-14	WILD	2014	2014	0	2014	-0.5243	2014	negative	wild	0	0
WCSL-1447-14	WILD	2014	2014	0	2014	0.783942	2014	negative	wild	0	0
WCSL-1448-14	WILD	2014	2014	3	2014	-0.664605	2014	negative	wild	0	0
WCSL-1449-14	WILD	2014	2014	0	2014	0.0146396	2014	negative	wild	0	0
WCSL-1471-14	WILD	2014	2014	0	2014	-0.789988	2014	negative	wild	0	0
WCSL-1472-14	WILD	2014	2014	0	2014	-0.418565	2014	negative	wild	0	0
WCSL-1473-14	WILD	2014	2014	0	2014	-0.80465	2014	negative	wild	0	0
WCSL-1474-14	WILD	2014	2014	0	2014	-0.656115	2014	negative	wild	0	0
WCSL-1475-14	WILD	2014	2014	0	2014	0.353099	2014	negative	wild	0	0
WCSL-1476-14	WILD	2014	2014	0	2014	-0.412845	2014	negative	wild	0	0
WCSL-1477-14	WILD	2014	2014	0	2014	-0.791624	NA	NA	wild	0	0
WCSL-1477-14	WILD	2014	2014	0	2014	-0.869271	2014	negative	wild	0	0
WCSL-1478-14	WILD	2014	2014	0	2014	-0.319961	2014	negative	wild	0	0
WCSL-1479-14	WILD	2014	2014	0	2014	-0.377648	2014	negative	wild	0	0
WCSL-1480-14	WILD	2014	2014	0	2014	-0.827653	2014	negative	wild	0	0
WCSL-1481-14	WILD	2014	2014	0	2014	-0.481356	2014	negative	wild	0	0
WCSL-1482-14	WILD	2014	2014	0	2014	-1.39512	2014	negative	wild	0	0
WCSL-1483-14	WILD	2014	2014	0	2014	-0.417547	2014	negative	wild	0	0
WCSL-1484-14	WILD	2014	2014	0	2014	-0.57404	2014	negative	wild	0	0
WCSL-1485-14	WILD	2014	2014	0	2014	-0.280308	2014	negative	wild	0	0
WCSL-1486-14	WILD	2014	2014	0	2014	0.686479	2014	negative	wild	0	0
WCSL-1487-14	WILD	2014	2014	0	2014	-0.247892	2014	negative	wild	0	0
WCSL-1488-14	WILD	2014	2014	0	2014	-0.634159	2014	negative	wild	0	0
WCSL-1489-14	WILD	2014	2014	0	2014	-1.44708	2014	negative	wild	0	0
WCSL-1490-14	WILD	2014	2014	0	2014	0.628664	2014	negative	wild	0	0
WCSL-1491-14	WILD	2014	2014	0	2014	-0.864523	2014	negative	wild	0	0
WCSL-1492-14	WILD	2014	2014	3	2014	-0.582444	2014	negative	wild	0	0
WCSL-1493-14	WILD	2014	2014	0	2014	-0.0679937	2014	negative	wild	0	0
WCSL-1494-14	WILD	2014	2014	0	2014	-0.037862	2014	negative	wild	0	0
WCSL-1495-14	WILD	2014	2014	0	2014	0.148184	2014	negative	wild	0	0
WCSL-1496-14	WILD	2014	2014	0	2014	2.67283	2014	negative	wild	0	0
WCSL-1497-14	WILD	2014	2014	0	2014	-0.423018	2014	negative	wild	0	0
WCSL-1498-14	WILD	2014	2014	0	2014	-0.213564	2014	negative	wild	0	0
WCSL-1499-14	WILD	2014	2014	0	2014	0.0126563	2014	negative	wild	0	0
WCSL-1664-14	WILD	2014	2014	0	2014	-0.933299	2014	negative	wild	0	0
WCSL-1665-14	WILD	2014	2014	0	2014	-0.45609	2014	negative	wild	0	0
WCSL-1666-14	WILD	2014	2014	0	2014	-0.287421	2014	negative	wild	0	0
WCSL-1667-14	WILD	2014	2014	0	2014	0.0153934	2014	negative	wild	0	0
WCSL-1668-14	WILD	2014	2014	0	2014	0.100539	2014	negative	wild	0	0
WCSL-1669-14	WILD	2014	2014	0	2014	-0.374334	2014	negative	wild	0	0
WCSL-1670-14	WILD	2014	2014	0	2014	-0.372813	2014	negative	wild	0	0
WCSL-1671-14	WILD	2014	2014	0	2014	-0.191717	2014	negative	wild	0	0
WCSL-1672-14	WILD	2014	2014	0	2014	-0.156345	2014	negative	wild	0	0
WCSL-1673-14	WILD	2014	2014	0	2014	-0.784379	2014	negative	wild	0	0
WCSL-1674-14	WILD	2014	2014	0	2014	-0.664112	2014	negative	wild	0	0
WCSL-1675-14	WILD	2014	2014	0	2014	-0.322226	2014	negative	wild	0	0
WCSL-1676-14	WILD	2014	2014	0	2014	-0.208515	2014	negative	wild	0	0
WCSL-1677-14	WILD	2014	2014	0	2014	0.774275	2014	negative	wild	0	0
WCSL-1678-14	WILD	2014	2014	0	2014	-0.126837	2014	negative	wild	0	0
WCSL-1679-14	WILD	2014	2014	0	2014	-0.108539	2014	negative	wild	0	0
WCSL-1680-14	WILD	2014	2014	0	2014	0.0835678	2014	negative	wild	0	0
WCSL-1681-14	WILD	2014	2014	0	2014	-0.0410484	2014	negative	wild	0	0
WCSL-1682-14	WILD	2014	2014	0	2014	-1.0786	2014	negative	wild	0	0
WCSL-1683-14	WILD	2014	2014	0	2014	0.00207463	2014	negative	wild	0	0
WCSL-1684-14	WILD	2014	2014	0	2014	-0.306351	2014	negative	wild	0	0
WCSL-1685-14	WILD	2014	2014	0	2014	0.87504	2014	negative	wild	0	0
WCSL-1686-14	WILD	2014	2014	0	2014	-0.138199	2014	negative	wild	0	0
WCSL-1687-14	WILD	2014	2014	0	2014	0.565434	2014	negative	wild	0	0
WCSL-1688-14	WILD	2014	2014	0	2014	-0.166447	2014	negative	wild	0	0
WCSL-1689-14	WILD	2014	2014	0	2014	0.535285	2014	negative	wild	0	0
WCSL-1690-14	WILD	2014	2014	0	2014	-0.335079	2014	negative	wild	0	0
WCSL-1691-14	WILD	2014	2014	0	2014	-0.0926308	2014	negative	wild	0	0
WCSL-1692-14	WILD	2014	2014	0	2014	0.505049	2014	negative	wild	0	0
WCSL-1693-14	WILD	2014	2014	0	2014	0.384426	2014	negative	wild	0	0
WCSL-1694-14	WILD	2014	2014	0	2014	-0.498407	2014	negative	wild	0	0
WCSL-1695-14	WILD	2014	2014	0	2014	0.283669	2014	negative	wild	0	0
WCSL-1696-14	WILD	2014	2014	0	2014	0.970408	2014	negative	wild	0	0
WCSL-1697-14	WILD	2014	2014	0	2014	-0.283885	2014	negative	wild	0	0
WCSL-1698-14	WILD	2014	2014	0	2014	0.022503	2014	negative	wild	0	0
WCSL-1699-14	WILD	2014	2014	0	2014	0.462222	2014	negative	wild	0	0
WCSL-1700-14	WILD	2014	2014	0	2014	-0.0788855	2014	negative	wild	0	0
WCSL-1701-14	WILD	2014	2014	0	2014	0.343618	2014	negative	wild	0	0
WCSL-1702-14	WILD	2014	2014	0	2014	-0.644597	2014	negative	wild	0	0
WCSL-1703-14	WILD	2014	2014	0	2014	0.274869	2014	negative	wild	0	0
WCSL-1704-14	WILD	2014	2014	0	2014	0.480437	2014	negative	wild	0	0
WCSL-1705-14	WILD	2014	2014	0	2014	0.392127	NA	NA	wild	0	0
WCSL-1706-14	WILD	2014	2014	0	2014	-0.183779	2014	negative	wild	0	0
WCSL-1707-14	WILD	2014	2014	0	2014	0.798205	2014	negative	wild	0	0
WCSL-1708-14	WILD	2014	2014	0	2014	0.771764	2014	negative	wild	0	0
WCSL-1709-14	WILD	2014	2014	0	2014	-0.314374	2014	negative	wild	0	0
WCSL-1710-14	WILD	2014	2014	0	2014	1.39689	2014	negative	wild	0	0
WCSL-1711-14	WILD	2014	2014	0	2014	-0.354152	2014	negative	wild	0	0
WCSL-1712-14	WILD	2014	2014	0	2014	-0.231274	2014	negative	wild	0	0
WCSL-1713-14	WILD	2014	2014	0	2014	-0.240287	2014	negative	wild	0	0
WCSL-1714-14	WILD	2014	2014	0	2014	0.47383	2014	negative	wild	0	0
WCSL-1715-14	WILD	2014	2014	0	2014	0.346932	2014	negative	wild	0	0
WCSL-1716-14	WILD	2014	2014	0	2014	-0.393151	2014	negative	wild	0	0
WCSL-1717-14	WILD	2014	2014	0	2014	-0.223378	2014	negative	wild	0	0
WCSL-1718-14	WILD	2014	2014	0	2014	0.184116	2014	negative	wild	0	0
WCSL-1719-14	WILD	2014	2014	0	2014	0.021821	2014	negative	wild	0	0
WCSL-1720-14	WILD	2014	2014	0	2014	-0.186412	2014	negative	wild	0	0
WCSL-1721-14	WILD	2014	2014	0	2014	0.999229	2014	negative	wild	0	0
WCSL-1722-14	WILD	2014	2014	0	2014	0.393792	2014	negative	wild	0	0
WCSL-1723-14	WILD	2014	2014	0	2014	2.32713	2014	negative	wild	0	0
WCSL-1724-14	WILD	2014	2014	0	2014	0.0617925	2014	negative	wild	0	0
WCSL-1725-14	WILD	2014	2014	0	2014	0.116272	2014	negative	wild	0	0
WCSL-1726-14	WILD	2014	2014	0	2014	0.638893	2014	negative	wild	0	0
WCSL-1727-14	WILD	2014	2014	0	2014	0.307193	2014	negative	wild	0	0
WCSL-1728-14	WILD	2014	2014	0	2014	2.09995	2014	negative	wild	0	0
WCSL-1729-14	WILD	2014	2014	0	2014	0.247666	2014	negative	wild	0	0
WCSL-1730-14	WILD	2014	2014	0	2014	0.593867	2014	negative	wild	0	0
WCSL-1731-14	WILD	2014	2014	0	2014	-0.0181671	2014	negative	wild	0	0
WCSL-1732-14	WILD	2014	2014	0	2014	0.914823	2014	negative	wild	0	0
WCSL-1733-14	WILD	2014	2014	0	2014	-0.36872	2014	negative	wild	0	0
WCSL-1734-14	WILD	2014	2014	0	2014	1.32365	2014	negative	wild	0	0
WCSL-1735-14	WILD	2014	2014	0	2014	-0.218212	2014	negative	wild	0	0
WCSL-1736-14	WILD	2014	2014	0	2014	-0.161177	2014	negative	wild	0	0
WCSL-1737-14	WILD	2014	2014	0	2014	0.0811553	2014	negative	wild	0	0
WCSL-1738-14	WILD	2014	2014	0	2014	0.575087	2014	negative	wild	0	0
WCSL-23731-14	WILD	2014	2014	0	2014	-0.76026	2014	negative	wild	0	0
WCSL-59-14	WILD	2014	2014	0	2014	0.983145	2014	negative	wild	0	0
WCSL-60-14	WILD	2014	2014	0	2014	0.649029	2014	negative	wild	0	0
WCSL-61-14	WILD	2014	2014	0	2014	-1.34327	2014	negative	wild	0	0
WCSL-62-14	WILD	2014	2014	0	2014	2.24468	2014	negative	wild	0	0
WCSL-625-14	WILD	2014	2014	0	2014	0.345213	2014	negative	wild	0	0
WCSL-626-14	WILD	2014	2014	0	2014	-0.160399	NA	NA	wild	0	0
WCSL-627-14	WILD	2014	2014	0	2014	0.986979	2014	negative	wild	0	0
WCSL-628-14	WILD	2014	2014	0	2014	0.410461	2014	negative	wild	0	0
WCSL-629-14	WILD	2014	2014	0	2014	0.0916637	2014	negative	wild	0	0
WCSL-63-14	WILD	2014	2014	0	2014	-0.38473	NA	NA	wild	0	0
WCSL-630-14	WILD	2014	2014	0	2014	0.607358	2014	negative	wild	0	0
WCSL-631-14	WILD	2014	2014	0	2014	0.0943864	2014	negative	wild	0	0
WCSL-632-14	WILD	2014	2014	0	2014	-0.649437	2014	negative	wild	0	0
WCSL-633-14	WILD	2014	2014	0	2014	-0.615918	2014	negative	wild	0	0
WCSL-634-14	WILD	2014	2014	0	2014	0.244705	2014	negative	wild	0	0
WCSL-635-14	WILD	2014	2014	0	2014	-0.0147487	2014	negative	wild	0	0
WCSL-637-14	WILD	2014	2014	0	2014	-0.388112	2014	negative	wild	0	0
WCSL-638-14	WILD	2014	2014	0	2014	0.30291	2014	negative	wild	0	0
WCSL-639-14	WILD	2014	2014	0	2014	-0.488713	2014	negative	wild	0	0
WCSL-64-14	WILD	2014	2014	0	2014	-0.437111	2014	negative	wild	0	0
WCSL-640-14	WILD	2014	2014	0	2014	-1.02501	2014	negative	wild	0	0
WCSL-641-14	WILD	2014	2014	0	2014	0.127954	2014	negative	wild	0	0
WCSL-642-14	WILD	2014	2014	0	2014	-0.892438	2014	negative	wild	0	0
WCSL-643-14	WILD	2014	2014	0	2014	0.121375	2014	negative	wild	0	0
WCSL-644-14	WILD	2014	2014	0	2014	0.731449	2014	negative	wild	0	0
WCSL-645-14	WILD	2014	2014	0	2014	0.223149	2014	negative	wild	0	0
WCSL-646-14	WILD	2014	2014	0	2014	0.494561	2014	negative	wild	0	0
WCSL-647-14	WILD	2014	2014	0	2014	0.927268	2014	negative	wild	0	0
WCSL-648-14	WILD	2014	2014	0	2014	0.356141	2014	negative	wild	0	0
WCSL-649-14	WILD	2014	2014	0	2014	1.26743	2014	negative	wild	0	0
WCSL-65-14	WILD	2014	2014	0	2014	-0.894717	2014	negative	wild	0	0
WCSL-650-14	WILD	2014	2014	0	2014	5.0249	2014	negative	wild	0	0
WCSL-651-14	WILD	2014	2014	0	2014	0.94557	2014	negative	wild	0	0
WCSL-652-14	WILD	2014	2014	0	2014	0.324242	2014	negative	wild	0	0
WCSL-653-14	WILD	2014	2014	0	2014	-0.300445	2014	negative	wild	0	0
WCSL-654-14	WILD	2014	2014	0	2014	-0.393983	2014	negative	wild	0	0
WCSL-655-14	WILD	2014	2014	0	2014	0.330434	2014	negative	wild	0	0
WCSL-656-14	WILD	2014	2014	0	2014	-0.466828	2014	negative	wild	0	0
WCSL-657-14	WILD	2014	2014	0	2014	-0.26572	2014	negative	wild	0	0
WCSL-658-14	WILD	2014	2014	0	2014	-0.234163	2014	negative	wild	0	0
WCSL-659-14	WILD	2014	2014	0	2014	-0.77177	2014	negative	wild	0	0
WCSL-66-14	WILD	2014	2014	0	2014	1.05679	2014	negative	wild	0	0
WCSL-660-14	WILD	2014	2014	0	2014	-0.852326	2014	negative	wild	0	0
WCSL-661-14	WILD	2014	2014	0	2014	-0.908875	2014	negative	wild	0	0
WCSL-662-14	WILD	2014	2014	0	2014	-0.821382	2014	negative	wild	0	0
WCSL-663-14	WILD	2014	2014	0	2014	0.0239538	2014	negative	wild	0	0
WCSL-664-14	WILD	2014	2014	0	2014	-0.125078	2014	negative	wild	0	0
WCSL-665-14	WILD	2014	2014	0	2014	0.0145641	2014	negative	wild	0	0
WCSL-666-14	WILD	2014	2014	0	2014	-0.177141	2014	negative	wild	0	0
WCSL-667-14	WILD	2014	2014	0	2014	-0.249669	2014	negative	wild	0	0
WCSL-669-14	WILD	2014	2014	0	2014	-0.814448	2014	negative	wild	0	0
WCSL-67-14	WILD	2014	2014	4	2014	-0.376813	2014	negative	wild	0	0
WCSL-670-14	WILD	2014	2014	0	2014	-0.141471	2014	negative	wild	0	0
WCSL-671-14	WILD	2014	2014	0	2014	-0.792396	2014	negative	wild	0	0
WCSL-672-14	WILD	2014	2014	0	2014	0.656603	2014	negative	wild	0	0
WCSL-673-14	WILD	2014	2014	0	2014	-0.666938	2014	negative	wild	0	0
WCSL-674-14	WILD	2014	2014	0	2014	-0.821456	2014	negative	wild	0	0
WCSL-676-14	WILD	2014	2014	0	2014	-1.36928	2014	negative	wild	0	0
WCSL-677-14	WILD	2014	2014	0	2014	-0.261127	2014	negative	wild	0	0
WCSL-678-14	WILD	2014	2014	0	2014	0.658105	2014	negative	wild	0	0
WCSL-679-14	WILD	2014	2014	0	2014	-0.0575424	2014	negative	wild	0	0
WCSL-68-14	WILD	2014	2014	0	2014	-0.622465	2014	negative	wild	0	0
WCSL-680-14	WILD	2014	2014	0	2014	-0.812378	2014	negative	wild	0	0
WCSL-681-14	WILD	2014	2014	0	2014	-0.0226101	2014	negative	wild	0	0
WCSL-682-14	WILD	2014	2014	0	2014	-0.543165	2014	negative	wild	0	0
WCSL-683-14	WILD	2014	2014	0	2014	0.0653999	2014	negative	wild	0	0
WCSL-684-14	WILD	2014	2014	0	2014	-0.0164037	2014	negative	wild	0	0
WCSL-685-14	WILD	2014	2014	0	2014	0.433501	2014	negative	wild	0	0
WCSL-686-14	WILD	2014	2014	1	2014	-0.266456	2014	negative	wild	0	0
WCSL-687-14	WILD	2014	2014	1	2014	-0.725944	2014	negative	wild	0	0
WCSL-688-14	WILD	2014	2014	0	2014	2.65718	2014	negative	wild	0	0
WCSL-689-14	WILD	2014	2014	0	2014	0.987275	2014	negative	wild	1	1
WCSL-69-14	WILD	2014	2014	0	2014	0.578167	NA	NA	wild	0	0
WCSL-690-14	WILD	2014	2014	0	2014	1.36601	2014	negative	wild	2	2
WCSL-691-14	WILD	2014	2014	0	2014	0.0318629	2014	negative	wild	3	3
WCSL-692-14	WILD	2014	2014	0	2014	0.211871	2014	negative	wild	4	4
WCSL-693-14	WILD	2014	2014	0	2014	0.184889	2014	negative	wild	5	5
WCSL-694-14	WILD	2014	2014	0	2014	0.817906	2014	negative	wild	6	6
WCSL-695-14	WILD	2014	2014	0	2014	-0.243274	2014	negative	wild	7	7
WCSL-697-14	WILD	2014	2014	0	2014	1.26698	2014	negative	wild	8	8
WCSL-698-14	WILD	2014	2014	0	2014	0.246195	2014	negative	wild	9	9
WCSL-699-14	WILD	2014	2014	0	2014	0.550748	2014	negative	wild	10	10
WCSL-70-14	WILD	2014	2014	0	2014	-1.01906	2014	negative	wild	0	0
WCSL-701-14	WILD	2014	2014	0	2014	0.176558	2014	negative	wild	11	11
WCSL-702-14	WILD	2014	2014	0	2014	0.561461	2014	negative	wild	12	12
WCSL-704-14	WILD	2014	2014	0	2014	-0.95828	2014	negative	wild	14	14
WCSL-71-14	WILD	2014	2014	0	2014	-1.238	2014	negative	wild	0	0
WCSL-72-14	WILD	2014	2014	0	2014	-0.581501	2014	negative	wild	0	0
WCSL-73-14	WILD	2014	2014	0	2014	-0.379627	2014	negative	wild	0	0
WCSL-7344-14	WILD	2014	2014	0	2014	0.251324	2014	negative	wild	0	0
WCSL-7346-14	WILD	2014	2014	0	2014	-0.943699	2014	negative	wild	0	0
WCSL-7348-14	WILD	2014	2014	0	2014	-0.325067	2014	negative	wild	0	0
WCSL-74-14	WILD	2014	2014	0	2014	0.299648	2014	negative	wild	0	0
WCSL-75-14	WILD	2014	2014	0	2014	0.140496	2014	negative	wild	0	0
WCSL-76-14	WILD	2014	2014	0	2014	-1.16516	2014	negative	wild	0	0
WCSL-77-14	WILD	2014	2014	0	2014	-0.9245	2014	negative	wild	0	0
WCSL-78-14	WILD	2014	2014	0	2014	-1.24398	2014	negative	wild	0	0
WCSL-79-14	WILD	2014	2014	0	2014	-0.513241	2014	negative	wild	0	0
WCSL-80-14	WILD	2014	2014	0	2014	-1.02394	2014	negative	wild	0	0
WCSL-81-14	WILD	2014	2014	0	2014	-1.29789	2014	negative	wild	0	0
WCSL-82-14	WILD	2014	2014	0	2014	0.0832663	NA	NA	wild	0	0
WCSL-83-14	WILD	2014	2014	0	2014	-1.61142	2014	negative	wild	0	0
WCSL-84-14	WILD	2014	2014	0	2014	-0.0231331	2014	negative	wild	0	0
WCSL-85-14	WILD	2014	2014	0	2014	-0.811661	2014	negative	wild	0	0
WCSL-86-14	WILD	2014	2014	0	2014	-1.3928	2014	negative	wild	0	0
WCSL-87-14	WILD	2014	2014	0	2014	-1.37084	2014	negative	wild	0	0
WCSL-88-14	WILD	2014	2014	0	2014	-0.222537	2014	negative	wild	0	0
WCSL-89-14	WILD	2014	2014	0	2014	-1.83493	2014	negative	wild	0	0
WCSL-90-14	WILD	2014	2014	0	2014	0.43681	2014	negative	wild	0	0
WCSL-92-14	WILD	2014	2014	0	2014	-1.51566	2014	negative	wild	0	0
WCSL-93-14	WILD	2014	2014	0	2014	0.368431	2014	negative	wild	0	0
WCSL-94-14	WILD	2014	2014	0	2014	-1.01081	2014	negative	wild	0	0
WCSL-95-14	WILD	2014	2014	0	2014	0.05738	2014	negative	wild	0	0
WCSL-96-14	WILD	2014	2014	0	2014	-0.200764	2014	negative	wild	0	0
WCSL-97-14	WILD	2014	2014	0	2014	-0.453703	2014	negative	wild	0	0
WCSL-98-14	WILD	2014	2014	0	2014	-0.806054	2014	negative	wild	0	0
WCSL-99-14	WILD	2014	2014	0	2014	-0.947686	2014	negative	wild	0	0
WCSL-9994-14	WILD	2014	2014	0	2014	-0.762873	2014	negative	wild	0	0
WCSL-U513-14	WILD	2014	2014	2	2014	0.443201	2014	negative	wild	0	0
WCSL-U556-14	WILD	2014	2014	0	2014	-0.929089	2014	negative	wild	0	0
WCSL-U616-14	WILD	2014	2014	2	2014	-0.620704	2014	negative	wild	0	0
WCSL-U620-14	WILD	2014	2014	2	2014	0.183154	2014	negative	wild	0	0
WCSL-U622-14	WILD	2014	2014	3	2014	0.358842	2014	negative	wild	0	0
WCSL-U623-14	WILD	2014	2014	0	2014	-0.261412	2014	negative	wild	0	0
WCSL-U624-14	WILD	2014	2014	2	2014	-0.025883	2014	negative	wild	0	0
WCSL-U626-14	WILD	2014	2014	0	2014	-0.326243	NA	NA	wild	0	0
WCSL-U627-14	WILD	2014	2014	2	2014	-0.626572	2014	negative	wild	0	0
WCSL-U629-14	WILD	2014	2014	0	2014	0.0120514	2014	negative	wild	0	0
WCSL-U634-14	WILD	2014	2014	4	2014	-0.167606	2014	negative	wild	0	0
WCSL-U637-14	WILD	2014	2014	0	2014	-0.573958	2014	negative	wild	0	0
WCSL-U639-14	WILD	2014	2014	1	2014	-0.586468	2014	negative	wild	0	0
WCSL-U652-14	WILD	2014	2014	0	2014	-0.270786	2014	negative	wild	0	0
WCSL-U653-14	WILD	2014	2014	1	2014	-0.371408	2014	negative	wild	0	0
WCSL-U654-14	WILD	2014	2014	0	2014	-0.284429	2014	negative	wild	0	0
WCSL-U655-14	WILD	2014	2014	1	2014	-0.148805	2014	negative	wild	0	0
WCSL-U657-14	WILD	2014	2014	0	2014	-0.50317	2014	negative	wild	0	0
WCSL-U658-14	WILD	2014	2014	1	2014	-0.197739	2014	negative	wild	0	0
WCSL-U661-14	WILD	2014	2014	0	2014	-0.239231	2014	negative	wild	0	0
WCSL-V188-14	WILD	2014	2014	0	2014	0.462627	NA	NA	wild	0	0
WCSL-V468-14	WILD	2014	2014	0	2014	-0.387103	2014	negative	wild	0	0
WCSL-V514-14	WILD	2014	2014	0	2014	-0.300341	NA	NA	wild	0	0
WCSL-V694-14	WILD	2014	2014	0	2014	-0.042111	2014	negative	wild	0	0
